# Supplementary material for: Comparative Transcriptome Analysis Between a Spontaneous Albino Mutant and Its Sibling Strain of Cordyceps militaris in Response to Light Stress
Source: Front Microbiol. 2018 Jun 8;9:1237. doi: 10.3389/fmicb.2018.01237 (PMC6002663; doi:10.3389/fmicb.2018.01237)
Supplement: TABLE S1 — KEGG enriched pathway analysis of differentially expressed genes. [file Data_Sheet_1.XLS]

## Sheet: Table S1 498L_498D
Gene	498-L-1	498-L-2	498-L-3	498-D-1	498-D-2	498-D-3	baseMean	log2FoldChange	lfcMLE	lfcSE	stat	pvalue	padj	anno
CCM_02867	1410.01	1344.36	695.109	348.796	286.261	191.894	1054.95	1.36908	2.06073	0.695348	1.9689	0.048964	0.316868	secreted glucosidase
CCM_08277	398.74	644.92	81.0089	77.3923	33.9806	240.076	162.676	1.28984	1.67701	0.654657	1.97026	0.0488085	0.316287	short chain dehydrogenase
CCM_02353	1.98873	14.4001	1.3066	0	0	0.830712	3.36931	1.47323	4.0968	0.747604	1.97061	0.0487688	0.316242	hypothetical protein
CCM_01229	489.227	419.661	859.74	329.713	167.844	218.477	400.078	1.0951	1.30437	0.555257	1.97224	0.0485824	0.315671	hypothetical protein
CCM_05868	603.578	1302.18	203.829	133.581	140.041	289.088	270.553	1.38163	1.90628	0.699666	1.9747	0.0483023	0.315163	aromatic aminotransferase Aro8, putative
CCM_09217	51.7069	86.4008	71.8628	166.447	330.539	126.268	370.656	-1.19938	-1.56949	0.606764	-1.97669	0.0480764	0.314291	Extracellular membrane protein, 8-cysteine region, CFEM
CCM_03165	2.98309	7.20007	5.22638	0	1.02972	0.830712	1.60175	1.45931	3.02607	0.737787	1.97795	0.0479341	0.313786	hypothetical protein
CCM_08092	257.54	377.489	195.989	98.5957	120.477	90.5476	153.392	1.16546	1.42503	0.58847	1.98049	0.0476483	0.31367	DJ-1/PfpI family protein
CCM_00477	7.9549	10.2858	36.5847	5.30084	6.1783	8.30712	9.03684	1.18225	1.43808	0.596465	1.98209	0.0474692	0.313159	RTA1 domain protein
CCM_08560	640.37	1094.41	414.191	420.887	202.854	93.0397	408.484	1.2434	1.58483	0.626456	1.98482	0.0471644	0.312355	DUF1338 domain protein
CCM_01456	1243.95	657.263	4527.35	1002.92	717.712	714.412	1426.54	1.14866	1.4004	0.577926	1.98756	0.0468603	0.311211	aminomethyl transferase
CCM_06181	764.665	813.608	934.216	336.074	352.163	179.434	322.453	1.24457	1.53415	0.624617	1.99253	0.0463129	0.308625	hypothetical protein
CCM_08120	17.8985	68.9149	30.0517	16.9627	12.3566	19.1064	35.3661	1.07227	1.26952	0.537624	1.99446	0.0461021	0.308503	hypothetical protein
CCM_02694	2126.94	582.177	3384.08	6458.55	5972.36	4055.54	2350.36	-1.18991	-1.4361	0.594987	-1.99989	0.0455124	0.306208	glucose oxidase
CCM_00822	12.9267	3.08574	11.7594	1.06017	5.14858	1.66142	5.96929	1.32433	1.82779	0.660989	2.00356	0.0451172	0.304447	MFS transporter
CCM_06308	24196.8	52334.2	8754.19	934.009	7127.7	1592.47	8532.08	1.45791	3.14309	0.727133	2.00501	0.0449618	0.304037	hypothetical protein
CCM_04509	28.8365	40.1147	19.5989	18.0229	6.1783	10.7993	30.6232	1.11469	1.34781	0.555882	2.00526	0.0449352	0.304037	hypothetical protein
CCM_03675	0	0	0	1.06017	1.02972	9.96854	1.75883	-1.43481	-4.32542	0.715247	-2.00603	0.044853	0.304037	hypothetical protein
CCM_03244	5799.12	7123.95	4575.7	1582.83	2622.69	1159.67	3140.17	1.30114	1.7056	0.647887	2.00828	0.0446137	0.3036	MFS multidrug transporter
CCM_03327	92.4757	36.0003	41.8111	8.48135	5.14858	2.49214	828.496	1.44449	3.41286	0.717258	2.01391	0.0440189	0.302113	hypothetical protein
CCM_00909	511.103	478.29	116.287	3.18051	8.23773	3.32285	262.659	1.48362	6.23099	0.734783	2.01912	0.0434744	0.300085	extracellular lipase, putative
CCM_00275	2338.74	856.808	1681.59	6472.33	2359.08	7853.55	7874.93	-1.30365	-1.77445	0.645305	-2.02021	0.0433614	0.29952	GPI-anchor biosynthesis protein, putative
CCM_04532	11.9324	19.543	10.4528	5.30084	3.08915	4.98427	8.2752	1.27686	1.64999	0.631296	2.02261	0.0431137	0.298236	hypothetical protein
CCM_09590	611.533	326.06	2204.23	486.617	507.65	371.328	613.177	1.04344	1.20165	0.515207	2.02528	0.042839	0.297833	Protein kinase-like domain
CCM_07917	194.895	201.602	145.032	380.601	616.8	361.36	228.042	-1.12341	-1.32657	0.554031	-2.0277	0.0425906	0.297178	metalloprotease 1
CCM_05749	1672.52	468.004	676.817	2707.67	4444.26	2703.97	1697.5	-1.34902	-1.80655	0.664523	-2.03006	0.0423501	0.296358	succinyl-CoA synthetase beta chain
CCM_02106	13019.2	11352.5	24292.2	3592.91	5127.99	2396.6	5149.02	1.49975	2.13003	0.738458	2.03092	0.042263	0.296057	O-methyltransferase, putative
CCM_07220	1261.85	1430.76	1114.53	628.68	463.372	529.994	657.058	1.06625	1.23097	0.522781	2.03957	0.0413935	0.291783	hypothetical protein
CCM_09101	6887.95	11218.7	3220.76	1735.5	2462.05	2207.2	3310.28	1.32838	1.73551	0.65119	2.03993	0.0413574	0.291778	hypothetical protein
CCM_02891	3267.48	3834.55	1212.52	1060.17	952.488	1009.31	2752.95	1.18183	1.46023	0.578686	2.04226	0.0411258	0.290961	arabinan endo-1,5-alpha-L-arabinosidase A
CCM_05231	2.98309	1.02858	5.22638	11.6619	18.5349	4.15356	6.19114	-1.39296	-1.92122	0.680618	-2.04662	0.0406959	0.289193	hypothetical protein
CCM_01052	11.9324	18.5145	9.14617	0	2.05943	5.81498	5.7911	1.49142	2.29019	0.727651	2.04964	0.0403992	0.288206	Cyclin-like F-box
CCM_01681	58.6674	22.6288	65.3298	23.3237	19.5646	9.13783	20.2419	1.23992	1.49964	0.602243	2.05884	0.0395098	0.28285	IQ calmodulin-binding protein
CCM_08264	1397.08	982.295	2393.68	595.815	784.644	348.899	628.012	1.22297	1.46474	0.593315	2.06125	0.0392794	0.281939	C6 zinc finger domain-containing protein
CCM_07050	1.98873	2.05716	3.91979	0	0	0	3.23023	1.53156	3.87129	0.742823	2.06181	0.0392256	0.281939	hypothetical protein
CCM_02428	108.386	36.0003	118.9	343.495	198.735	189.402	129.099	-1.21022	-1.47549	0.586776	-2.06248	0.0391618	0.281939	hypothetical protein
CCM_04719	34.8027	8.22865	11.7594	4.24068	4.11887	11.63	15.6589	1.17583	1.4363	0.570084	2.06255	0.0391559	0.281939	Cytochrome P450
CCM_09598	62.6449	70.9721	47.0374	15.9025	26.7726	36.5513	70.0556	1.02793	1.18475	0.498252	2.06308	0.0391051	0.281939	hypothetical protein
CCM_06180	2474.97	2852.26	2631.48	1167.25	1198.59	611.404	1065.08	1.19349	1.41867	0.578363	2.06356	0.0390596	0.281939	subtilisin, putative
CCM_05652	6773.6	6905.89	12091.2	3140.22	3556.64	3367.71	4570.24	1.14606	1.35643	0.554586	2.06652	0.0387798	0.281387	hypothetical protein
CCM_04352	175.008	115.201	324.036	109.197	57.6641	38.2127	74.3398	1.29796	1.58341	0.626041	2.07329	0.0381454	0.279206	integral membrane protein, putative
CCM_00451	1652.63	1573.73	1387.6	494.039	443.808	405.387	629.724	1.36837	1.78036	0.659953	2.07343	0.0381325	0.279206	alcohol dehydrogenase
CCM_08259	4414.97	4523.7	4216.38	1121.66	1065.76	846.495	1618.77	1.49128	2.11639	0.71891	2.07436	0.0380456	0.279001	MFS monocarboxylate transporter, putative
CCM_07931	103.414	112.115	14.3726	26.5042	19.5646	47.3506	69.0431	1.10229	1.29885	0.530194	2.07903	0.0376145	0.276682	hypothetical protein
CCM_06530	2915.47	3996.04	752.599	572.491	622.978	1521.03	1386.18	1.22398	1.49626	0.588323	2.08045	0.037484	0.275933	RNA-binding protein
CCM_04007	14.9154	40.1147	64.0232	8.48135	10.2972	12.4607	39.9135	1.36963	1.92245	0.657257	2.08385	0.0371736	0.274486	hypothetical protein
CCM_03617	119.324	26.7431	159.405	390.142	345.985	1304.22	2133.94	-1.47662	-2.74075	0.708421	-2.08439	0.037125	0.274486	14-alpha sterol demethylase Cyp51A
CCM_01729	966.521	1246.64	237.8	207.793	272.875	230.938	510.171	1.35171	1.78443	0.648302	2.085	0.0370694	0.274486	monooxygenase, putative
CCM_04887	244.613	68.9149	628.473	120.859	106.061	120.453	132.308	1.20558	1.43792	0.576835	2.08999	0.0366185	0.27332	alpha/beta hydrolase fold-3
CCM_08012	192.906	142.973	126.74	34.9856	55.6047	21.5985	253.589	1.40101	2.0459	0.6699	2.09138	0.0364942	0.273027	Cytochrome P450
CCM_07341	2333.77	1378.3	4350.96	6908.06	3646.23	7691.56	3000.22	-1.0397	-1.17832	0.496806	-2.09276	0.0363703	0.272883	cytochrome P450 monooxygenase, putative
CCM_05230	219.754	256.117	90.1551	102.836	64.8721	76.4255	101.207	1.06324	1.21526	0.507388	2.09552	0.0361248	0.272804	hypothetical protein
CCM_03306	3.97745	1.02858	0	6.36101	8.23773	60.642	47.6876	-1.55	-3.8633	0.739586	-2.09577	0.0361026	0.272804	hypothetical protein
CCM_03856	180.974	230.402	164.631	366.818	870.11	297.395	289.41	-1.18224	-1.41294	0.563527	-2.09793	0.0359117	0.272691	hypothetical protein
CCM_03788	595.623	1671.44	972.107	444.211	509.71	444.431	1078.22	1.05419	1.21196	0.501146	2.10355	0.0354176	0.26984	Hsp70 nucleotide exchange factor (Fes1), putative
CCM_05748	2564.46	786.865	1260.86	5027.32	6758.03	4416.9	3177.47	-1.3712	-1.81261	0.651477	-2.10475	0.0353127	0.269617	hypothetical protein
CCM_03998	2.98309	6.17149	1.3066	18.0229	29.8618	19.9371	26.0585	-1.51028	-2.67582	0.716341	-2.10832	0.0350033	0.268331	hypothetical protein
CCM_08737	17.8985	9.25723	81.0089	9.54152	13.3863	0	18.3661	1.50162	2.24694	0.712041	2.10889	0.0349539	0.268331	nitrate transporter CrnA
CCM_02871	363.937	346.632	240.414	135.702	113.269	160.327	238.346	1.05999	1.21622	0.502217	2.11062	0.0348053	0.267665	general substrate transporter
CCM_03453	40.7689	14.4001	48.344	96.4754	94.7339	187.741	97.9684	-1.37898	-1.87553	0.652728	-2.11265	0.034631	0.26675	4-aminobutyrate aminotransferase
CCM_01139	2673.84	2671.23	3832.25	1841.51	1237.72	1052.51	1215.96	1.03001	1.15136	0.487241	2.11396	0.0345189	0.266525	MFS monosaccharide transporter, putative
CCM_00682	28.8365	8.22865	28.7451	108.137	47.367	76.4255	54.2559	-1.36265	-1.82015	0.643625	-2.11715	0.034247	0.265064	hypothetical protein
CCM_09311	137.222	158.402	50.9572	29.6847	26.7726	88.0555	63.2858	1.09395	1.25794	0.51621	2.11919	0.0340741	0.264363	hypothetical protein
CCM_05363	332.117	375.432	625.859	1392	1360.26	854.803	1088.7	-1.1879	-1.43603	0.559477	-2.12324	0.0337338	0.26278	MFS transporter
CCM_09375	3907.85	4914.56	702.948	483.437	417.035	1310.86	1329.25	1.48811	2.10676	0.700701	2.12375	0.033691	0.262659	amidase family protein
CCM_06020	82.5321	40.1147	214.282	33.9254	43.2481	37.382	227.891	1.22865	1.55324	0.577602	2.12716	0.033407	0.261695	Peptidase A1
CCM_08574	1170.37	1791.79	722.547	461.173	385.114	700.29	610.139	1.09413	1.25237	0.51114	2.14057	0.0323091	0.256239	SAM-dependent methyltransferase, putative
CCM_00679	116.34	197.488	35.2781	58.3093	29.8618	59.8113	60.1166	1.08693	1.24011	0.507771	2.14058	0.0323078	0.256239	hypothetical protein
CCM_01175	529.001	196.459	262.626	847.075	1251.11	358.037	1086.52	-1.11659	-1.31305	0.521432	-2.14139	0.0322425	0.256133	MFS monocarboxylate transporter, putative
CCM_04980	66.6223	243.774	39.1979	30.7449	46.3372	25.7521	49.327	1.38063	1.76798	0.644125	2.14343	0.0320788	0.255042	hypothetical protein
CCM_08919	466.356	301.374	433.79	116.619	124.596	84.7326	202.555	1.42104	1.88247	0.66283	2.1439	0.0320406	0.254975	hypothetical protein
CCM_07884	683.127	305.489	560.53	117.679	215.211	121.284	376.63	1.35326	1.77035	0.630646	2.14582	0.031887	0.254568	aorsin endoprotease precursor
CCM_09009	428.57	386.747	84.9287	119.799	162.695	110.485	575.919	1.04299	1.19791	0.48596	2.14624	0.0318538	0.254514	peptidase
CCM_03644	1933.04	4170.9	137.193	71.0313	12.3566	608.912	764.334	1.61976	3.17197	0.753188	2.15054	0.0315128	0.252969	hypothetical protein
CCM_06851	398.74	281.831	465.148	885.241	868.051	1221.15	449.537	-1.17652	-1.37669	0.546828	-2.15154	0.0314332	0.252619	antigenic cell wall galactomannoprotein
CCM_06546	25.8534	48.3433	66.6364	22.2635	18.5349	19.9371	45.7936	1.0535	1.20761	0.48888	2.15493	0.0311672	0.25132	oligopeptidase family protein
CCM_06698	100.431	133.716	61.41	29.6847	32.9509	25.7521	55.0387	1.35638	1.74348	0.62876	2.15723	0.0309881	0.250608	pyridine nucleotide-disulfide oxidoreductase AMID-like, putative
CCM_02061	10.938	38.0575	39.1979	16.9627	7.20802	4.98427	13.8704	1.30881	1.60562	0.606665	2.15738	0.0309758	0.250608	Cytochrome P450
CCM_08019	45.7407	0	16.9857	0	0	2.49214	9.40686	1.60144	4.58301	0.741327	2.16024	0.0307543	0.250586	citrinin biosynthesis oxydoreductase CtnB
CCM_09499	3185.94	8527.97	574.902	81.633	152.398	51.5041	1304.64	1.49125	5.42764	0.689637	2.16237	0.0305896	0.24986	hypothetical protein
CCM_03586	4128.59	3352.15	3821.79	7332.13	9478.54	11341.7	4862.9	-1.13709	-1.31662	0.525436	-2.16409	0.0304575	0.249492	Cytochrome P450
CCM_04395	2122.96	5543.02	589.275	436.79	312.004	863.11	1374.98	1.56027	2.35646	0.71891	2.17033	0.0299821	0.247203	Oligopeptide transporter OPT superfamily
CCM_02880	9.94363	8.22865	15.6791	2.12034	6.1783	4.98427	13.3638	1.10035	1.31297	0.506867	2.17089	0.0299396	0.247203	general substrate transporter
CCM_01565	283.393	488.576	223.428	132.521	105.031	121.284	162.043	1.23348	1.47232	0.567878	2.17208	0.0298494	0.247104	hypothetical protein
CCM_09279	1556.18	2210.42	820.542	645.643	577.671	830.712	1346.14	1.02789	1.15919	0.473019	2.17303	0.0297778	0.246723	cupin superfamily protein
CCM_09504	221.743	394.975	60.1034	95.4152	92.6745	59.8113	145.136	1.21402	1.45145	0.557519	2.17754	0.0294407	0.244772	transcription factor rfeH-Penicillium chrysogenum
CCM_04749	49.7181	31.886	30.0517	19.083	15.4457	10.7993	20.2627	1.14039	1.31136	0.523265	2.17937	0.0293043	0.244046	allantoate permease, putative
CCM_08385	1.98873	10.2858	19.5989	3.18051	1.02972	2.49214	7.17241	1.49601	2.22622	0.686443	2.17937	0.0293042	0.244046	hypothetical protein
CCM_06600	163.076	124.458	216.895	567.19	783.614	417.017	391.412	-1.38667	-1.80962	0.635766	-2.18111	0.0291756	0.243619	hypothetical protein
CCM_02146	1679.48	1700.24	282.225	154.785	212.122	88.8862	2005.58	1.57713	3.00654	0.722122	2.18402	0.0289607	0.242877	carboxypeptidase Y
CCM_01585	73.5829	96.6866	24.8253	10.6017	35.0104	30.7363	55.3596	1.15402	1.35448	0.527833	2.18634	0.0287904	0.242525	hypothetical protein
CCM_06307	7402.04	10852.6	3201.16	226.876	1918.36	481.813	2197.18	1.63909	3.02988	0.749663	2.18644	0.0287836	0.242525	hypothetical protein
CCM_03712	10227	16738.1	11039.4	30291.1	26284.5	29251.9	19202.4	-1.04394	-1.17526	0.475795	-2.19409	0.0282287	0.240658	hypothetical protein
CCM_08372	19.8873	33.9432	1.3066	0	0	4.98427	7.65281	1.65528	3.41474	0.753452	2.19693	0.0280251	0.239829	Delta endotoxin
CCM_02059	27.8422	38.0575	48.344	11.6619	8.23773	3.32285	15.3358	1.5824	2.30607	0.717875	2.20428	0.0275045	0.236637	hypothetical protein
CCM_04436	5571.42	2769.97	7818.67	25360.3	33399.9	25875	10713.6	-1.60021	-2.38882	0.725667	-2.20515	0.0274433	0.236322	oxidoreductase domain-containing protein
CCM_00656	14.9154	17.4859	14.3726	42.4068	41.1887	24.0906	29.7199	-1.05273	-1.19537	0.476955	-2.20718	0.0273014	0.235732	hypothetical protein
CCM_09376	9616.48	11361.7	2716.41	2462.77	2304.51	4150.24	4201.9	1.20005	1.40984	0.543216	2.20915	0.0271639	0.235388	Tetratricopeptide-like helical
CCM_04002	1032.15	2009.85	1087.09	517.362	507.65	521.687	926.991	1.19885	1.41668	0.542421	2.21018	0.0270925	0.234981	hypothetical protein
CCM_05896	454.424	563.663	1603.19	338.194	471.61	380.466	1019.8	1.01599	1.13828	0.459299	2.21204	0.0269642	0.23429	Lipoamide Acyltransferase
CCM_00450	123.301	59.6577	65.3298	22.2635	28.8321	7.47641	32.0388	1.54146	2.08857	0.696762	2.21232	0.0269443	0.23429	phosphatidylcholine-hydrolyzing phospholipase C
CCM_06613	417.632	336.346	344.941	177.048	93.7042	79.7483	196.302	1.3369	1.64945	0.60424	2.21252	0.0269306	0.23429	2-epi-5-epi-valiolone synthase
CCM_01426	297.315	258.174	420.724	931.888	457.194	858.125	553.123	-1.06423	-1.20351	0.480758	-2.21364	0.0268533	0.23429	hypothetical protein
CCM_08478	6.96054	16.4573	24.8253	1.06017	5.14858	3.32285	7.07684	1.59601	2.32881	0.720813	2.21418	0.0268162	0.234271	interferon-induced GTP-binding protein Mx2
CCM_07316	87.5039	192.345	74.476	41.3466	43.2481	18.2757	131.847	1.36533	1.78821	0.616139	2.21595	0.026695	0.233636	secreted protein
CCM_01919	30.8252	153.259	5.22638	0	1.02972	4.15356	22.9673	1.60776	5.16605	0.724999	2.21761	0.0265817	0.233492	CFEM domain-containing protein
CCM_03485	111.369	151.201	36.5847	12.722	3.08915	14.1221	224.074	1.63069	3.31869	0.735278	2.21778	0.0265697	0.233492	hypothetical protein
CCM_01482	847.197	258.174	810.089	1706.87	1758.76	1378.98	841.296	-1.15914	-1.33883	0.522535	-2.2183	0.0265345	0.233492	hypothetical protein
CCM_08453	6484.24	7916.99	7740.27	2696.01	2357.02	1446.27	3473.17	1.39486	1.76843	0.628326	2.21997	0.0264208	0.233492	amino acid permease Dip5
CCM_09352	9.94363	26.7431	14.3726	6.36101	2.05943	1.66142	8.23792	1.58495	2.36082	0.713169	2.2224	0.0262563	0.232542	hypothetical protein
CCM_02919	26.8478	28.8003	13.066	14.8424	5.14858	9.13783	22.6838	1.08915	1.25607	0.489789	2.22372	0.0261673	0.232395	acetyltransferase, GNAT family
CCM_05869	962.543	1996.48	439.016	257.621	215.211	542.455	431.831	1.39846	1.74258	0.628719	2.2243	0.0261284	0.232264	pyruvate decarboxylase, putative
CCM_06224	271.461	510.176	226.041	163.266	120.477	126.268	215.683	1.12973	1.2981	0.507604	2.22561	0.0260403	0.231694	hypothetical protein
CCM_00908	2602.25	2832.71	3212.92	1100.46	1010.15	975.256	1945.1	1.24316	1.48667	0.558123	2.22739	0.0259214	0.231257	period circadian protein, putative
CCM_08194	4489.55	6228.06	6267.74	3226.09	2248.9	2308.55	5040.8	1.01074	1.12581	0.453068	2.23087	0.0256899	0.2299	amino acid permease family protein, putative
CCM_06027	1820.68	2040.71	868.886	721.975	446.897	296.564	1030.96	1.3469	1.69091	0.603361	2.23234	0.0255928	0.229407	MFS transporter, putative
CCM_02519	34.8027	124.458	163.324	43.4669	52.5155	45.6892	93.1359	1.05125	1.18352	0.47035	2.23504	0.0254147	0.228422	PheA/TfdB family FAD-binding monooxygenase
CCM_07390	49.7181	125.487	47.0374	37.1059	11.3269	4.15356	29.3742	1.53563	2.08764	0.686152	2.23803	0.025219	0.227112	tyrosinase, putative
CCM_04819	14.9154	33.9432	10.4528	8.48135	0	2.49214	13.6794	1.5778	2.45324	0.704426	2.23984	0.0251011	0.226541	hypothetical protein
CCM_03585	174.014	153.259	195.989	83.7533	72.0802	65.6262	120.14	1.09497	1.24082	0.488241	2.24268	0.0249172	0.225448	hypothetical protein
CCM_02326	2.98309	22.6288	13.066	3.18051	0	0.830712	7.94064	1.66867	3.29356	0.743768	2.24353	0.0248626	0.225377	hypothetical protein
CCM_06796	798.473	296.231	833.608	248.08	289.35	321.485	406.045	1.04443	1.16622	0.463843	2.25169	0.0243421	0.221702	Mitochondrial carrier protein PET8
CCM_07948	587.668	581.148	787.877	913.866	908.21	2818.61	2758.06	-1.09302	-1.24638	0.484412	-2.25638	0.024047	0.219636	CobW domain protein
CCM_00184	120.318	160.459	141.112	518.423	203.884	629.68	280.695	-1.35055	-1.68039	0.598453	-2.25674	0.0240241	0.219636	hypothetical protein
CCM_02950	1643.68	2811.11	638.925	489.798	541.631	564.884	818.749	1.3591	1.67407	0.60139	2.25993	0.0238257	0.218444	Ca2+/H+ antiporter
CCM_04420	9.94363	16.4573	37.8913	61.4898	27.8023	54.827	45.0511	-1.05266	-1.1901	0.465398	-2.26185	0.0237064	0.217765	alpha/beta hydrolase fold-3 domain containing protein
CCM_02987	256.546	197.488	185.537	53.0084	33.9806	40.7049	100.753	1.59683	2.32476	0.705845	2.26229	0.0236794	0.217765	protein kinase
CCM_06159	803.445	915.437	2658.92	448.451	466.462	613.065	769.997	1.27489	1.51821	0.561253	2.27151	0.0231161	0.214799	MFS transporter
CCM_03670	809.411	1340.24	539.624	311.69	199.765	700.29	483.255	1.03619	1.14947	0.456094	2.27188	0.023094	0.214799	pfs domain-containing protein
CCM_04301	62.6449	29.8289	91.4617	339.254	384.084	237.584	115.167	-1.64072	-2.38629	0.721042	-2.27548	0.0228773	0.21353	hypothetical protein
CCM_03774	29.8309	15.4287	41.8111	16.9627	5.14858	9.13783	23.151	1.24255	1.47721	0.54493	2.2802	0.0225956	0.211844	hypothetical protein
CCM_01312	1161.42	886.637	7120.95	957.332	918.507	1030.91	1974.26	1.34628	1.65718	0.58824	2.28865	0.0220998	0.209599	aureobasidin resistance protein Aur1
CCM_04834	29.8309	36.0003	50.9572	6.36101	17.5052	5.81498	16.8717	1.50986	1.98	0.658664	2.2923	0.0218882	0.209241	hypothetical protein
CCM_09153	975.47	155.316	598.421	208.853	268.756	155.343	333.86	1.23574	1.45039	0.539072	2.29235	0.0218852	0.209241	coenzyme A transferase, putative
CCM_03301	7.9549	24.6859	1.3066	0	3.08915	1.66142	5.5259	1.68609	2.83972	0.735426	2.29267	0.0218671	0.209241	DEAD/DEAH box RNA helicase, putative
CCM_08892	237.653	363.089	60.1034	73.1516	71.0504	124.607	180.373	1.13489	1.29777	0.494849	2.29341	0.0218246	0.209241	hypothetical protein
CCM_06254	13458.7	10310.5	17882.1	6358.89	4698.6	3214.02	10590.6	1.28961	1.54524	0.561777	2.29558	0.0216997	0.208889	ammonium transporter MEP1
CCM_04593	1213.12	924.695	1553.54	278.824	319.212	273.304	503.836	1.55199	2.08283	0.675646	2.29704	0.0216163	0.208503	DUF567 domain protein
CCM_00086	2620.15	3705.98	1401.98	1026.24	551.928	1320	2038.43	1.20912	1.41493	0.526148	2.29806	0.0215586	0.208364	hypothetical protein
CCM_08093	394.762	751.893	171.164	118.739	72.0802	176.942	220.664	1.44342	1.84096	0.62684	2.3027	0.0212957	0.206655	hypothetical protein
CCM_03587	327.145	257.145	214.282	71.0313	111.209	79.7483	286.735	1.31976	1.60843	0.571732	2.30836	0.0209789	0.204816	chitinase 3 precursor, putative
CCM_05603	408.683	363.089	508.266	187.65	127.685	140.39	304.517	1.25758	1.48998	0.544365	2.31017	0.0208787	0.204251	siderophore iron transporter
CCM_09264	570.764	999.781	493.893	329.713	255.37	317.332	421.605	1.06992	1.19409	0.462836	2.31165	0.0207971	0.203659	MFS transporter, putative
CCM_07960	48.7238	94.6295	5.22638	6.36101	4.11887	18.2757	22.4865	1.63137	2.36095	0.704384	2.31602	0.0205573	0.202132	hypothetical protein
CCM_07389	1054.02	1875.1	1074.02	695.471	478.818	428.647	627.668	1.16274	1.32068	0.500449	2.32339	0.0201583	0.199226	metallopeptidase MepB
CCM_07874	22091.8	20457.5	10299.9	4448.47	2836.87	5461.93	12476.4	1.51562	2.05169	0.651465	2.32647	0.0199933	0.198819	Cyanovirin-N
CCM_08803	2821.01	5284.85	1539.17	802.548	990.587	1230.28	1732.38	1.37083	1.6736	0.585133	2.34277	0.0191412	0.193541	hypothetical protein
CCM_05157	488.232	598.634	342.328	152.664	102.972	53.1656	235.401	1.59894	2.21135	0.682488	2.34282	0.0191389	0.193541	hypothetical protein
CCM_01982	3401.72	2550.88	3104.47	5700.53	9122.26	5812.49	4980.25	-1.06684	-1.18799	0.45523	-2.34353	0.0191024	0.193541	Ketol-acid reductoisomerase
CCM_04836	101.425	96.6866	95.3815	29.6847	46.3372	44.0277	81.4604	1.13388	1.28839	0.483437	2.34545	0.0190043	0.193374	hypothetical protein
CCM_04286	3510.1	4288.16	4902.35	1530.88	1092.53	1373.17	1641.99	1.38607	1.66805	0.590948	2.3455	0.0190018	0.193374	APSES transcription factor Xbp1, putative
CCM_08287	1536.29	3384.03	598.421	386.962	503.531	591.467	1147.91	1.46924	1.89684	0.625652	2.34833	0.0188579	0.192494	extracellular dipeptidyl-peptidase Dpp4
CCM_06821	808.417	2236.14	1008.69	502.52	408.797	357.206	4120.81	1.3336	1.67611	0.567637	2.34939	0.0188044	0.192494	30 kDa heat shock protein
CCM_00680	261.517	438.176	45.7308	60.4296	38.0995	133.745	134.137	1.37816	1.68092	0.583959	2.36003	0.0182735	0.189157	Hypothetical protein
CCM_02904	7974.79	11160.1	746.066	721.975	670.345	1332.46	3645.72	1.72392	2.86714	0.729843	2.36205	0.0181744	0.188716	hypothetical protein
CCM_06547	50.7125	15.4287	43.1177	5.30084	3.08915	15.7835	25.736	1.56798	2.15668	0.663523	2.36312	0.018122	0.188412	short-chain dehydrogenases/reductase, putative
CCM_08272	277.427	221.145	274.385	164.326	87.5259	98.8547	157.191	1.03646	1.14099	0.438178	2.36538	0.0180117	0.18804	sterol desaturase family
CCM_07158	1545.24	744.693	2461.63	3918.38	3040.75	4331.33	2379.3	-1.11391	-1.24888	0.470146	-2.3693	0.017822	0.186666	para-aminobenzoate synthase PabaA
CCM_04655	121.312	40.1147	240.414	542.806	287.291	596.451	240.316	-1.45576	-1.82977	0.614175	-2.37027	0.0177753	0.18638	high affinity methionine permease
CCM_04684	1022.21	317.832	3296.54	5255.26	2504.27	12137.5	2665.88	-1.58292	-2.1016	0.667693	-2.37072	0.0177534	0.186353	sterol 24-c-methyltransferase, putative
CCM_06496	5.96618	13.3716	7.83957	0	2.05943	1.66142	3.23259	1.76395	2.84659	0.743312	2.3731	0.0176396	0.185697	hypothetical protein
CCM_09491	138.216	166.63	75.7825	48.7678	54.575	39.0435	61.0385	1.23811	1.42163	0.521555	2.37388	0.0176023	0.185697	hypothetical protein
CCM_01739	6.96054	0	6.53298	24.3839	17.5052	18.2757	16.1982	-1.55348	-2.17148	0.653839	-2.37594	0.0175045	0.185152	Glycosyltransferase
CCM_08708	2590.32	1831.9	1890.64	5888.18	8523.99	4671.92	3087.5	-1.34141	-1.59596	0.562867	-2.38318	0.0171639	0.183564	long-chain fatty acid transporter, putative
CCM_05551	7402.04	967.895	9832.13	13086.7	17468.1	17464.9	8075.93	-1.22198	-1.39958	0.512218	-2.38565	0.0170488	0.182536	isocitrate lyase
CCM_00287	27.8422	62.7435	15.6791	13.7822	2.05943	14.1221	21.8258	1.44873	1.82382	0.60713	2.38619	0.0170241	0.182474	hypothetical protein
CCM_09099	260.523	517.376	126.74	37.1059	79.2882	33.2285	104.544	1.7452	2.59683	0.731152	2.38691	0.0169905	0.182441	oxidoreductase, short chain dehydrogenase/reductase family, putative
CCM_02001	21.876	41.1432	20.9055	11.6619	12.3566	6.64569	21.0782	1.25239	1.46881	0.524601	2.38732	0.0169717	0.182441	hypothetical protein
CCM_01120	442.491	229.374	744.76	1846.81	955.577	2564.41	2424.43	-1.4644	-1.92203	0.61327	-2.38786	0.016947	0.182441	MFS phosphate transporter
CCM_03234	324.162	280.803	286.144	148.424	98.8528	139.56	144.645	1.08764	1.20376	0.455263	2.38903	0.0168931	0.182287	Protein kinase-like domain
CCM_08309	1853.49	1262.07	5491.62	8382.75	4752.14	6810.18	4072.01	-1.09049	-1.21266	0.456282	-2.38994	0.0168509	0.182197	peptidase family T4 protein
CCM_00568	5.96618	16.4573	19.5989	42.4068	29.8618	47.3506	23.4953	-1.29502	-1.52463	0.541708	-2.39063	0.0168194	0.182197	hypothetical protein
CCM_05526	11280.1	15993.4	16894.3	3530.36	4740.81	583.99	8503.29	1.64272	2.31844	0.684053	2.40145	0.0163302	0.178386	Proline oxidase
CCM_00196	110.374	124.458	235.187	686.989	318.182	556.577	475.097	-1.3969	-1.73362	0.581634	-2.40169	0.0163196	0.178386	hypothetical protein
CCM_02025	5056.34	10221	1273.93	1508.62	922.626	1859.13	3491.53	1.50741	1.94776	0.627621	2.40179	0.0163151	0.178386	hypothetical protein
CCM_04510	7.9549	21.6002	7.83957	2.12034	0	0.830712	12.6185	1.77559	3.68479	0.734116	2.41868	0.0155768	0.173124	hypothetical protein
CCM_06916	841.231	1471.9	466.455	322.291	297.588	444.431	550.349	1.21277	1.38495	0.499923	2.42592	0.0152697	0.170333	multidrug resistance protein, putative
CCM_05793	835.265	519.434	624.553	238.538	214.181	184.418	352.763	1.3693	1.63554	0.562478	2.4344	0.0149164	0.167523	peroxisomal adenine nucleotide transporter 1
CCM_08288	929.729	2255.68	651.991	632.921	483.967	675.369	881.467	1.00846	1.09855	0.414066	2.4355	0.0148712	0.16721	hypothetical protein
CCM_08472	51.7069	69.9435	14.3726	6.36101	8.23773	8.30712	23.3182	1.71982	2.57113	0.705144	2.43897	0.0147292	0.16682	hypothetical protein
CCM_00607	92.4757	272.574	61.41	30.7449	75.1693	32.3978	51.5579	1.39199	1.62745	0.569603	2.44379	0.0145337	0.165345	Cytochrome P450
CCM_04912	110.374	254.06	71.8628	15.9025	35.0104	52.3348	94.7917	1.58242	2.07693	0.64713	2.44528	0.0144739	0.165053	hypothetical protein
CCM_01999	3197.87	1442.07	5077.43	6208.35	7383.07	8371.91	4948.18	-1.06809	-1.17661	0.436761	-2.44548	0.0144659	0.165053	acetate-CoA ligase
CCM_07103	1378.19	2020.13	928.99	181.289	54.575	539.132	821.08	1.69684	2.48067	0.693385	2.44718	0.014398	0.164578	hypothetical protein
CCM_07936	64.6336	166.63	84.9287	62.55	38.0995	45.6892	57.565	1.02498	1.1141	0.418401	2.44976	0.0142952	0.163792	hypothetical protein
CCM_03166	143.188	209.831	145.032	57.2491	37.0698	39.8742	56.6346	1.54486	1.89285	0.630187	2.45144	0.0142287	0.163248	hypothetical protein
CCM_01670	20.8816	28.8003	41.8111	5.30084	10.2972	19.1064	23.0515	1.19673	1.36518	0.488169	2.45147	0.0142273	0.163248	hypothetical protein
CCM_05137	155.121	350.746	101.914	67.8508	65.9019	124.607	187.082	1.1065	1.233	0.451228	2.4522	0.0141985	0.163248	hypothetical protein
CCM_07018	168.047	189.259	143.726	43.4669	63.8424	80.5791	98.8577	1.23533	1.41342	0.503468	2.45363	0.0141422	0.163248	hypothetical protein
CCM_02043	45.7407	23.6574	36.5847	18.0229	10.2972	11.63	13.616	1.26458	1.41244	0.514582	2.45749	0.0139911	0.162432	hypothetical protein
CCM_04348	86.5096	109.03	262.626	66.7906	52.5155	51.5041	111.36	1.23675	1.42143	0.502647	2.46048	0.0138752	0.161475	putative membrane protein
CCM_00194	366.92	364.118	435.096	985.957	682.702	932.059	914.275	-1.05238	-1.15749	0.426551	-2.46719	0.013618	0.159251	protein required for cell viability, putative
CCM_06313	1771.95	2969.51	672.897	390.142	365.549	223.461	617.07	1.75777	2.46737	0.712037	2.46865	0.0135625	0.158795	hypothetical protein
CCM_04229	51.7069	38.0575	2.61319	3.18051	1.02972	10.7993	141.104	1.61587	2.59633	0.654372	2.46935	0.0135359	0.158676	hypothetical protein
CCM_04683	1171.36	574.977	2623.64	10845.5	3677.12	18158.5	5626.97	-1.79348	-2.90283	0.725929	-2.47061	0.0134885	0.158313	benzoate 4-monooxygenase cytochrome P450, putative
CCM_07571	42.7576	34.9718	35.2781	19.083	14.416	14.9528	28.2755	1.10483	1.22671	0.445898	2.47777	0.0132206	0.156119	Acyl-CoA N-acyltransferase
CCM_00782	534.967	233.488	874.113	1210.71	1184.17	1105.68	682.242	-1.00794	-1.09264	0.406717	-2.47823	0.0132036	0.156119	short-chain dehydrogenase, putative
CCM_08760	369.903	361.032	1096.23	157.965	202.854	170.296	360.123	1.45648	1.78205	0.586703	2.48248	0.0130473	0.155057	MFS multidrug transporter, putative
CCM_03534	31.8196	55.5434	23.5187	112.378	60.7533	88.8862	42.1731	-1.12211	-1.23405	0.451741	-2.48397	0.0129926	0.154755	hypothetical protein
CCM_06469	3378.85	2033.51	11274.6	2657.84	2046.05	2218	2555.83	1.14388	1.26936	0.460214	2.48553	0.0129359	0.154462	fungal specific transcription factor domain protein
CCM_04578	1453.76	1491.44	2298.3	769.683	673.435	842.342	1870.86	1.08379	1.19781	0.435668	2.48766	0.0128587	0.15373	T-complex 11
CCM_01340	183.957	226.288	162.018	359.397	410.857	505.904	365.402	-1.05469	-1.15672	0.423679	-2.48936	0.0127973	0.153376	DNA mismatch repair protein MSH2
CCM_05990	217.765	134.744	185.537	85.8737	72.0802	44.8584	138.073	1.23325	1.40986	0.494537	2.49374	0.0126404	0.152445	hypothetical protein
CCM_04795	237.653	139.887	339.715	777.104	348.044	875.57	1166.37	-1.26725	-1.48108	0.507909	-2.49503	0.0125945	0.152272	methyltransferase
CCM_01825	40.7689	77.1436	61.41	22.2635	31.9212	18.2757	73.5672	1.15771	1.31102	0.463844	2.4959	0.012564	0.152093	tripeptidyl peptidase SED3
CCM_07104	645.342	1132.47	406.351	133.581	40.1589	307.363	417.235	1.628	2.18178	0.65224	2.49601	0.0125599	0.152093	hypothetical protein
CCM_01284	899.898	157.373	2132.36	8543.9	4282.59	12920.1	5597.38	-1.81139	-3.01305	0.725204	-2.49777	0.0124977	0.151863	AMP dependent CoA ligase, putative
CCM_07565	14.9154	27.7717	16.9857	9.54152	1.02972	0	13.6493	1.70743	2.54198	0.683558	2.49786	0.0124947	0.151863	F-box domain-containing protein
CCM_05776	593.635	691.207	134.579	100.716	108.12	296.564	363.668	1.28431	1.48881	0.514058	2.49837	0.0124766	0.151863	hypothetical protein
CCM_09287	15939.6	11394.6	25069.7	9719.63	6384.24	7021.18	9092.44	1.07721	1.18021	0.431114	2.49866	0.0124663	0.151863	mannitol-1-phosphate 5-dehydrogenase
CCM_05849	51.7069	65.8292	27.4385	14.8424	10.2972	19.1064	30.256	1.41696	1.71062	0.566256	2.50233	0.0123378	0.151255	hypothetical protein
CCM_09002	3.97745	5.14291	3.91979	0	1.02972	0	4.82586	1.76828	3.65234	0.705074	2.50794	0.0121437	0.149447	Peptidase M43B, pregnancy-associated plasma-A
CCM_08172	7527.33	11432.7	7383.57	4069.99	3640.05	3099.39	4464.14	1.15584	1.2852	0.460433	2.51033	0.0120619	0.148629	Glycoside hydrolase
CCM_01962	615.511	617.149	590.581	214.154	292.439	240.076	494.292	1.15266	1.28803	0.458833	2.51216	0.0119996	0.148051	H/K ATPase alpha subunit, putative
CCM_05435	142.194	711.778	13.066	29.6847	20.5943	49.8427	124.128	1.86238	3.11342	0.740489	2.51507	0.0119009	0.14721	hypothetical protein
CCM_09245	155.121	486.519	100.608	5.30084	53.5453	12.4607	79.9026	1.8958	3.38085	0.753753	2.51515	0.0118981	0.14721	hypothetical protein
CCM_01521	19.8873	12.343	33.9715	59.3695	47.367	44.0277	91.3763	-1.07454	-1.20407	0.427002	-2.51647	0.0118538	0.147005	asparagine synthase
CCM_08895	275.439	466.976	71.8628	66.7906	100.912	129.591	333.492	1.25843	1.45373	0.500033	2.5167	0.011846	0.147005	3-beta-hydroxysteroid-Delta(8),Delta(7)-isomerase
CCM_03902	198.873	159.43	273.078	56.1889	96.7933	53.9963	159.32	1.35911	1.60925	0.539086	2.52114	0.0116974	0.145817	FK506 suppressor Sfk1
CCM_02663	6.96054	19.543	69.2496	11.6619	5.14858	4.15356	18.8497	1.64301	2.19249	0.651502	2.52188	0.0116731	0.145702	hypothetical protein
CCM_07734	524.029	480.347	227.348	146.303	112.239	171.957	343.233	1.30437	1.5167	0.516308	2.52634	0.0115258	0.144613	Fatty acid hydroxylase
CCM_01366	24.8591	33.9432	49.6506	11.6619	12.3566	23.2599	29.0346	1.06504	1.16834	0.421354	2.52766	0.0114825	0.144532	hypothetical protein
CCM_09175	77.5603	105.944	325.342	81.633	41.1887	26.5828	77.8675	1.46659	1.76879	0.578978	2.53307	0.0113067	0.143546	C6 finger domain protein, putative
CCM_05561	222.737	140.916	418.111	758.021	862.902	891.354	351.21	-1.4245	-1.68518	0.562229	-2.53367	0.0112874	0.14349	hypothetical protein
CCM_02219	402.717	174.859	544.85	1051.69	694.029	918.767	696.16	-1.12709	-1.24815	0.443634	-2.54059	0.0110667	0.14143	3-hydroxyanthranilate 3,4-dioxygenase
CCM_09353	212.794	897.951	44.4243	0	3.08915	0.830712	125.741	1.80146	8.20713	0.70859	2.54232	0.0110118	0.140916	hypothetical protein
CCM_09194	218.76	508.119	197.296	160.085	117.388	131.252	197.974	1.07755	1.17823	0.423145	2.54652	0.0108803	0.139976	hypothetical protein
CCM_06045	12207.8	16776.2	7582.17	2019.62	1660.93	1779.38	5016.66	1.83265	2.74356	0.719645	2.5466	0.0108779	0.139976	Tetrapeptide transporter, OPT1/isp4
CCM_07184	216.771	106.972	109.754	598.995	521.037	2051.86	2890.5	-1.75359	-2.87097	0.688049	-2.54865	0.0108142	0.139499	squalene monooxygenase Erg1
CCM_06887	176.002	193.373	108.447	306.389	384.084	330.623	296.165	-1.01023	-1.09348	0.396338	-2.5489	0.0108063	0.139499	DNA repair protein Mus81, putative
CCM_09336	45144.1	84444.5	10079.1	1695.21	3170.5	1320.83	14413.3	1.87665	4.49673	0.735596	2.5512	0.0107353	0.139414	Membrane attack complex component/perforin
CCM_07539	167.053	247.888	104.528	254.441	436.6	466.029	342.961	-1.05676	-1.15379	0.414026	-2.55241	0.0106982	0.13912	separin
CCM_01700	262.512	202.631	395.898	896.903	978.231	930.397	1213.43	-1.4084	-1.7047	0.5511	-2.55562	0.0106	0.138403	amidase family protein
CCM_00685	42.7576	90.5151	77.0891	19.083	22.6538	34.0592	52.8179	1.27822	1.46551	0.499475	2.55912	0.0104937	0.137432	hypothetical protein
CCM_02101	26.8478	27.7717	11.7594	143.123	338.777	38.2127	56.0302	-1.90355	-2.96713	0.742608	-2.56333	0.0103674	0.136476	Peptidoglycan-binding lysin domain
CCM_05123	382.83	852.694	504.346	175.988	83.407	81.4098	281.425	1.72863	2.35249	0.673497	2.56665	0.0102687	0.135547	proteinase T precursor
CCM_00259	9226.69	6412.18	16695.7	28144.3	22757.8	20526.9	11751.1	-1.05471	-1.14347	0.409865	-2.5733	0.0100733	0.133333	hypothetical protein
CCM_04972	11.9324	69.9435	19.5989	5.30084	1.02972	7.47641	15.0183	1.86667	2.86693	0.722332	2.58422	0.00975988	0.130258	DUF323 domain-containing protein
CCM_01281	1900.23	2580.71	1266.09	721.975	663.137	813.267	1369.92	1.23083	1.38642	0.473983	2.59678	0.00941017	0.126998	oligopeptide transporter
CCM_04246	1271.79	1825.73	814.009	570.371	574.582	577.345	963.521	1.08413	1.18365	0.417265	2.59817	0.00937225	0.126663	ras-like GTP-binding protein, putative
CCM_00626	14.9154	12.343	23.5187	53.0084	79.2882	31.5671	198.138	-1.37764	-1.69762	0.529987	-2.59938	0.00933917	0.12658	hypothetical protein
CCM_00493	0	0	2.61319	11.6619	4.11887	7.47641	5.97109	-1.84377	-3.34507	0.708459	-2.60251	0.00925437	0.126044	IBR finger domain protein
CCM_08590	112.363	67.8864	973.414	154.785	54.575	22.4292	135.461	1.75702	2.31614	0.673778	2.60771	0.00911496	0.124938	putative peptidyl-arginine deiminase family protein
CCM_05293	2104.07	972.009	1447.71	4534.34	6100.04	4121.99	2574.8	-1.4425	-1.7057	0.552193	-2.61231	0.00899318	0.123797	acyl-CoA dehydrogenase, putative
CCM_08412	112.363	137.83	64.0232	175.988	318.182	196.048	217.02	-1.04286	-1.1313	0.399042	-2.61341	0.00896449	0.123579	RNA methyltransferase, TrmH family
CCM_04847	25.8534	23.6574	11.7594	1.06017	4.11887	6.64569	12.8509	1.71157	2.35106	0.654717	2.61422	0.00894325	0.123463	hypothetical protein
CCM_06777	5724.55	5033.88	3621.88	1639.02	2446.61	1898.18	3680.13	1.1467	1.26501	0.43831	2.61618	0.00889207	0.122933	universal stress protein family domain protein
CCM_03096	12.9267	3.08574	22.2121	1.06017	1.02972	2.49214	4.80255	1.91665	3.01997	0.732032	2.61826	0.00883796	0.12236	hypothetical protein
CCM_08608	553.86	543.091	439.016	215.214	239.924	242.568	363.175	1.05149	1.13859	0.400504	2.62542	0.00865433	0.120548	hypothetical protein
CCM_08089	935.695	905.151	1303.98	2090.65	2353.93	2732.21	1314.11	-1.09395	-1.19062	0.415895	-2.63035	0.00852978	0.119293	FAD-binding, type 2
CCM_03201	1531.32	3151.57	1144.58	3296.06	5233.02	6316.73	4750.38	-1.20567	-1.34901	0.458208	-2.63127	0.00850675	0.119293	hypothetical protein
CCM_01013	39.7745	112.115	19.5989	15.9025	12.3566	14.1221	22.0372	1.63372	2.02026	0.620673	2.63218	0.00848396	0.119171	hypothetical protein
CCM_05125	252.568	349.718	220.815	541.746	628.127	757.609	900.853	-1.11517	-1.2272	0.423513	-2.63313	0.00846008	0.119029	cell wall glucanase, putative
CCM_00962	198.873	188.23	129.353	349.856	437.629	544.116	531.36	-1.21466	-1.36567	0.460977	-2.63496	0.00841477	0.118718	metalloreductase, putative
CCM_02615	360.954	475.205	288.758	690.17	932.923	1594.97	1501.91	-1.31476	-1.51624	0.495483	-2.6535	0.0079662	0.11406	hypothetical protein
CCM_03471	29.8309	21.6002	101.914	20.1432	7.20802	9.13783	28.1583	1.63019	2.0705	0.614259	2.6539	0.00795665	0.11406	MFS transporter, putative
CCM_08554	47.7294	21.6002	23.5187	10.6017	15.4457	6.64569	18.3703	1.33527	1.52519	0.50306	2.65429	0.00794759	0.11406	hypothetical protein
CCM_03472	163.076	122.401	1270.01	144.183	135.923	98.8547	282.27	1.61851	2.03674	0.609407	2.65588	0.00791014	0.113764	dienelactone hydrolase family protein
CCM_05535	968.509	600.691	1596.66	1947.53	1844.22	3845.37	1757.83	-1.15504	-1.27096	0.434093	-2.66081	0.0077954	0.112433	cytochrome P450 51
CCM_07017	59.6618	80.2293	57.4902	43.4669	20.5943	15.7835	54.5796	1.18442	1.31704	0.444886	2.6623	0.00776086	0.112288	hypothetical protein
CCM_07898	39.7745	28.8003	33.9715	9.54152	4.11887	16.6142	25.092	1.45831	1.74202	0.546017	2.67081	0.00756693	0.110143	hypothetical protein
CCM_06213	1546.23	2452.14	138.499	195.071	181.23	539.132	1550.92	1.65402	2.17564	0.618752	2.67315	0.00751416	0.109707	galactose oxidase precursor
CCM_06929	45.7407	5.14291	235.187	1791.69	619.889	140.39	288.896	-1.98509	-3.15892	0.741769	-2.67616	0.00744705	0.109057	UbiE/COQ5 family methyltransferase, putative
CCM_00047	154.126	134.744	112.367	56.1889	53.5453	46.5199	98.4591	1.22166	1.3627	0.455803	2.68024	0.00735686	0.108065	hypothetical protein
CCM_08119	37607.8	18763.4	44415.1	15638.6	14046.4	12080.2	17819.4	1.15989	1.27093	0.432036	2.68471	0.00725917	0.107284	glutamine synthetase
CCM_08736	91.4814	100.801	176.39	55.1288	37.0698	53.9963	104.821	1.19756	1.3305	0.445298	2.68933	0.00715949	0.106464	nitrate reductase
CCM_03607	203.844	220.116	194.683	821.631	691.969	1004.33	1272.63	-1.59063	-2.02502	0.59043	-2.69402	0.00705962	0.105304	ABC transporter, putative
CCM_01559	4117.66	3692.61	1217.75	373.179	385.114	1095.71	1538.87	1.7365	2.28357	0.643514	2.69847	0.00696597	0.104718	sodium/phosphate symporter, putative
CCM_09496	5464.02	11653.8	829.688	72.0915	147.249	73.1026	1794.84	1.94907	5.93954	0.720414	2.70549	0.00682043	0.10315	hypothetical protein
CCM_08091	46.7351	100.801	58.7968	5.30084	16.4755	10.7993	29.8488	1.8794	2.66258	0.693757	2.70902	0.00674828	0.102404	carboxylesterase
CCM_08345	41.7632	36.0003	6.53298	2.12034	3.08915	4.98427	12.4367	1.95011	3.03855	0.719416	2.71069	0.00671435	0.10205	NACHT and ankyrin domain protein
CCM_03268	1514.41	2256.71	463.841	340.314	319.212	583.16	837.712	1.48964	1.76877	0.549153	2.71261	0.00667547	0.101619	hypothetical protein
CCM_07333	19.8873	75.0864	43.1177	15.9025	4.11887	0.830712	34.0865	1.89214	2.74612	0.697322	2.71343	0.00665899	0.10157	hypothetical protein
CCM_05273	370.897	227.316	517.412	1130.14	956.607	1392.27	2529.26	-1.39392	-1.64145	0.513299	-2.71562	0.00661527	0.101182	Monooxygenase
CCM_06069	304.275	383.661	180.31	127.22	135.923	109.654	214.586	1.12199	1.22159	0.411836	2.72435	0.00644285	0.0999782	maleylacetate reductase
CCM_02434	301.292	230.402	689.883	1350.66	853.635	941.197	526.136	-1.23369	-1.36577	0.452445	-2.72671	0.00639688	0.0995805	monocarboxylate permease-like protein
CCM_01457	1369.24	624.349	15399.5	907.505	1153.28	1320.83	2646.15	1.78502	2.36263	0.653479	2.73156	0.00630352	0.098605	hypothetical protein
CCM_09335	31796.7	65629.7	5743.79	900.083	1545.6	677.861	10633	2.01725	5.04571	0.737539	2.73511	0.00623595	0.0980255	hypothetical protein
CCM_02997	643.353	779.665	420.724	1225.56	1438.51	2318.52	2554.95	-1.2706	-1.43403	0.46436	-2.73625	0.00621439	0.0978461	fatty acid synthase beta subunit dehydratase
CCM_02065	101.425	227.316	125.433	39.2262	59.7236	50.6734	72.5816	1.39955	1.60202	0.511338	2.73703	0.00619961	0.0977733	gamma-glutamyltranspeptidase
CCM_04744	196.884	124.458	99.3013	450.572	425.273	590.636	791.626	-1.48904	-1.80076	0.543953	-2.73744	0.00619185	0.0977733	arrestin
CCM_09100	132.25	448.461	95.3815	34.9856	35.0104	46.5199	91.0101	1.85809	2.53638	0.67852	2.73845	0.00617303	0.0976737	MFS gliotoxin efflux transporter GliA
CCM_06156	3682.13	2792.6	4665.85	13268	5459.56	9776.65	5107.93	-1.22588	-1.3554	0.447564	-2.739	0.00616255	0.0976683	phospho-2-dehydro-3-deoxyheptonate aldolase
CCM_09500	10083.8	30347.3	2264.33	336.074	700.207	304.871	4559.91	2.03121	4.99256	0.740827	2.74182	0.00611005	0.0969958	hypothetical protein
CCM_01629	708.981	1309.38	179.004	23.3237	26.7726	161.989	325.373	2.04069	3.37159	0.743599	2.74435	0.00606315	0.0964101	potassium/sodium efflux P-type ATPase
CCM_05590	4615.83	4745.87	17022.3	2573.03	2561.93	3692.51	5792.92	1.37753	1.57949	0.501798	2.74518	0.00604772	0.0963237	hypothetical protein
CCM_02696	1664.56	2103.45	1114.53	3608.81	3258.02	3596.15	2021.29	-1.02795	-1.09937	0.374232	-2.74683	0.0060174	0.0959994	serine/threonine-protein kinase RIO1
CCM_06586	97.4476	90.5151	35.2781	15.9025	30.8915	19.9371	170.49	1.44825	1.74692	0.526502	2.7507	0.00594679	0.095826	carboxypeptidase S1, putative
CCM_01643	258.534	350.746	176.39	552.348	889.675	930.397	1579.78	-1.37405	-1.59378	0.499396	-2.75142	0.00593372	0.095826	penicillopepsin
CCM_02105	1394.1	2009.85	1345.79	627.62	472.64	149.528	574.411	1.61103	1.92664	0.58516	2.75315	0.00590248	0.0955904	Major facilitator superfamily transporter
CCM_00939	12.9267	21.6002	26.1319	1.06017	1.02972	5.81498	40.8846	1.83428	2.88104	0.665847	2.7548	0.00587278	0.0952696	hypothetical protein
CCM_05495	2054.35	1098.52	2114.07	4010.62	4526.63	3356.91	2587.89	-1.08858	-1.17529	0.394984	-2.756	0.00585126	0.0950806	MFS transporter, putative
CCM_00585	286.377	182.059	704.255	1251	1057.52	872.247	654.888	-1.28669	-1.4409	0.466814	-2.75632	0.00584562	0.0950806	allantoate permease, putative
CCM_05369	52.7012	77.1436	32.6649	109.197	161.665	220.969	163.846	-1.38115	-1.59472	0.499832	-2.76324	0.00572307	0.0934703	SUN domain protein (Adg3), putative
CCM_00938	76.5659	65.8292	120.207	24.3839	10.2972	26.5828	51.9171	1.66774	2.09529	0.603441	2.76372	0.00571472	0.0934703	hypothetical protein
CCM_09018	497.181	42.1718	761.745	3438.13	2093.41	3889.39	1206.13	-1.96789	-2.85641	0.710961	-2.76792	0.00564145	0.0930839	hypothetical protein
CCM_06969	4079.87	3039.46	4901.04	483.437	552.958	534.978	2191.18	1.94344	2.93537	0.70211	2.768	0.00564019	0.0930839	RNA binding protein, putative
CCM_05757	3296.31	991.552	1967.73	7112.67	9908.96	6777.78	4578.27	-1.59424	-1.92767	0.575041	-2.7724	0.00556452	0.0927677	succinate-CoA ligase (alpha subunit)
CCM_09199	106.397	85.3722	182.923	353.036	286.261	485.136	173.317	-1.39793	-1.58786	0.503973	-2.77382	0.00554028	0.0925237	aspartokinase
CCM_06761	1095.79	610.977	1277.85	2589.99	1899.83	2749.66	2225.25	-1.16805	-1.27861	0.419602	-2.78371	0.00537404	0.0902164	Oligopeptide transporter OPT
CCM_08801	613.522	760.122	201.216	154.785	162.695	250.044	425.614	1.30826	1.47241	0.469261	2.78791	0.00530494	0.0892118	exopolyphosphatase
CCM_03542	736.823	1747.56	134.579	98.5957	126.655	118.792	357.137	1.97959	2.92843	0.709339	2.79076	0.00525848	0.0885851	tannase, putative
CCM_02095	2605.23	2390.42	3284.78	6595.31	5251.55	5844.06	4473.76	-1.02557	-1.09531	0.367433	-2.79118	0.00525166	0.0885851	Aminoglycoside phosphotransferase
CCM_01285	990.385	514.291	3146.28	13695.3	6136.08	27665.2	10610.8	-2.01342	-3.35232	0.720552	-2.79427	0.0052017	0.0884014	non-ribosomal peptide synthase, putative
CCM_09183	1351.34	1722.87	998.239	521.603	578.701	750.964	1132.59	1.05987	1.13729	0.377874	2.80481	0.00503456	0.0866305	glycoside hydrolase family GH5
CCM_01149	4874.37	10741.5	2786.97	1242.52	1447.78	1165.49	2858.03	1.76844	2.25487	0.627779	2.81697	0.00484791	0.0841701	purine-cytosine permease FCY21
CCM_08282	92.4757	33.9432	1.3066	1.06017	0	5.81498	341.55	1.95714	4.15978	0.693421	2.82245	0.00476584	0.0830446	secreted serine protease
CCM_05245	269.472	203.659	441.629	803.608	1117.24	1118.14	892.257	-1.47924	-1.73293	0.522393	-2.83166	0.00463069	0.0815746	formyl transferase domain-containing protein
CCM_08734	593.635	877.38	169.857	96.4754	90.615	292.411	346.28	1.51119	1.77359	0.533458	2.83282	0.00461396	0.0814287	Extracellular membrane protein, 8-cysteine region, CFEM
CCM_06741	58.6674	63.772	35.2781	15.9025	14.416	28.2442	41.6498	1.2764	1.42242	0.449681	2.83845	0.00453335	0.0801529	high-affinity glucose transporter
CCM_02342	279.416	328.117	74.476	62.55	58.6938	110.485	293.189	1.36411	1.55669	0.480238	2.84048	0.00450452	0.0797896	hypothetical protein
CCM_02348	1755.05	1625.16	2427.65	768.622	713.593	1039.22	2024.11	1.11335	1.2034	0.391767	2.84186	0.00448515	0.0797397	membrane bound C2 domain-containing protein
CCM_07526	192.906	552.348	151.565	56.1889	91.6448	60.642	151.871	1.70285	2.10578	0.598698	2.84426	0.00445153	0.0794351	ankyrin repeat-containing protein, putative
CCM_06911	3612.52	3282.2	2892.8	467.534	221.389	1109	1064.71	1.89854	2.44439	0.665954	2.85086	0.00436016	0.0782392	proline permease PrnB
CCM_06473	863.107	378.518	3759.08	659.425	397.471	299.887	630.897	1.5983	1.88188	0.560528	2.85142	0.00435248	0.0782392	acyl-protein thioesterase 1,2, putative
CCM_03083	90.487	353.832	79.7023	60.4296	35.0104	46.5199	86.9994	1.58853	1.8857	0.555327	2.86053	0.0042293	0.0763174	putative oxidoreductase
CCM_05557	1133.57	761.15	1128.9	420.887	476.759	548.27	749.723	1.00279	1.06384	0.35019	2.86357	0.004189	0.0758744	HAD superfamily hydrolase, putative
CCM_09547	170.036	279.774	113.674	55.1288	51.4858	48.1813	87.5849	1.58031	1.86535	0.551697	2.86445	0.00417729	0.0758048	hypothetical protein
CCM_06485	54.69	38.0575	43.1177	87.994	93.7042	104.67	62.4472	-1.01385	-1.07486	0.352908	-2.87284	0.00406806	0.0742072	NlpC/P60-like cell-wall peptidase, putative
CCM_00734	619.488	810.522	531.784	1519.22	1884.38	1337.45	1052.83	-1.17205	-1.27271	0.407557	-2.87579	0.00403016	0.0739708	hypothetical protein
CCM_05322	663.24	483.433	1289.61	2698.13	2720.51	2196.4	2122.43	-1.43287	-1.64457	0.498054	-2.87693	0.0040156	0.0738441	Methionine synthase, vitamin-B12 independent, putative
CCM_00834	1178.32	535.891	828.382	315.93	338.777	331.454	779.015	1.2407	1.36645	0.431037	2.87842	0.00399675	0.073638	hypothetical protein
CCM_01701	168.047	152.23	155.485	506.761	210.062	1462.05	490.278	-1.73753	-2.19555	0.603286	-2.88011	0.00397536	0.0735251	hypothetical protein
CCM_02751	1513.42	1247.67	990.4	474.956	476.759	601.435	993.563	1.17127	1.27222	0.405898	2.88564	0.00390625	0.0728365	delta(14)-sterol reductase
CCM_05644	408.683	354.861	293.984	703.952	1090.47	1041.71	846.864	-1.28246	-1.42291	0.444346	-2.88618	0.00389944	0.0728365	cAMP receptor-like protein, putative
CCM_09265	811.4	1206.53	361.927	224.756	258.459	417.848	549.73	1.2695	1.40091	0.438349	2.89609	0.00377838	0.0713892	ABC multidrug transporter, putative
CCM_07564	259.529	114.173	227.348	115.558	72.0802	71.4412	170.932	1.12722	1.2155	0.387331	2.91022	0.00361177	0.0685098	hypothetical protein
CCM_04000	433.542	785.836	70.5562	67.8508	51.4858	111.315	209.186	1.88126	2.48291	0.646001	2.91216	0.00358938	0.0682194	endothiapepsin precursor
CCM_08805	298.309	417.604	369.767	192.951	159.606	136.237	233.631	1.0788	1.15215	0.369232	2.92174	0.0034808	0.0668941	protein ycaC
CCM_06065	2134.9	1675.56	3906.72	7565.36	5541.93	8192.48	4981.5	-1.31918	-1.46486	0.450728	-2.92677	0.00342507	0.066008	hypothetical protein
CCM_08023	2861.78	2683.57	4725.96	1700.51	1426.16	1457.07	1774.36	1.08997	1.16392	0.372015	2.9299	0.00339076	0.0654777	extracellular SCP domain protein Pry1, putative
CCM_05227	2212.46	1176.7	2573.99	5827.75	5191.83	4009.02	8955.27	-1.21689	-1.33366	0.414485	-2.93589	0.00332587	0.0644816	transcriptional regulator, putative
CCM_06743	565.792	4303.58	1097.54	214.154	486.026	174.449	733.054	2.02599	2.77045	0.689893	2.93668	0.00331748	0.0644501	hypothetical protein
CCM_06504	1381.17	1269.27	923.763	2534.86	3369.23	2173.14	2527.08	-1.09742	-1.17595	0.373595	-2.93746	0.00330914	0.0644501	IMP-specific 5'-nucleotidase 1
CCM_00943	14.9154	17.4859	48.344	8.48135	2.05943	9.13783	15.329	1.66516	2.00901	0.566701	2.93834	0.00329978	0.0644501	hypothetical protein
CCM_07347	1202.18	1883.33	1253.03	276.704	273.905	132.083	461.473	2.02756	2.6682	0.687374	2.94972	0.00318063	0.0629171	NB-ARC and ankyrin domain protein
CCM_08818	316.207	318.86	290.064	691.23	685.791	677.861	597.252	-1.07797	-1.15106	0.364919	-2.954	0.00313679	0.0623219	mannosyl phosphorylinositol ceramide synthase CSH1, putative
CCM_04546	1495.52	1421.5	1975.57	791.946	559.136	996.854	1010.43	1.00258	1.05865	0.339181	2.95589	0.00311769	0.0620724	Helix-loop-helix DNA-binding protein
CCM_02988	1661.58	1030.64	1647.62	391.202	412.916	436.954	825.004	1.55361	1.80596	0.525477	2.95657	0.00311077	0.0620724	phospholipase PldA, putative
CCM_00403	2.98309	0	0	10.6017	9.26745	29.0749	119.266	-2.0161	-3.95012	0.681167	-2.95978	0.0030786	0.0618816	hypothetical protein
CCM_00137	4691.4	1393.73	2042.21	7253.68	10646.2	5392.98	5306.13	-1.36078	-1.51893	0.459245	-2.96307	0.00304582	0.0614008	oxalate decarboxylase oxdC
CCM_04918	2507.78	1753.73	2580.53	6006.92	7045.32	4471.72	3108.56	-1.245	-1.35685	0.419822	-2.96555	0.00302146	0.0610373	galactonate dehydratase
CCM_04558	6.96054	9.25723	7.83957	20.1432	44.2778	14.1221	20.7588	-1.46749	-1.69825	0.494599	-2.96703	0.00300694	0.0608716	hypothetical protein
CCM_03008	1808.75	2130.19	2671.99	1060.17	503.531	603.097	1456.06	1.42622	1.60937	0.479279	2.97576	0.0029226	0.0595394	hypothetical protein
CCM_07131	1449.78	2707.23	804.863	2851.85	4567.82	5995.25	4815.78	-1.29741	-1.43469	0.435851	-2.97672	0.00291351	0.0594801	EPD1, essential for pseudohyphal development protein 1
CCM_08807	207.822	268.46	189.456	32.8652	35.0104	9.96854	373.59	2.06464	3.09975	0.692037	2.98342	0.00285044	0.0585725	hypothetical protein
CCM_06320	1093.8	1318.64	550.077	304.268	216.24	401.234	565.924	1.47829	1.68424	0.495261	2.98486	0.0028371	0.0585403	Peptidase C15
CCM_02878	33.8083	48.3433	14.3726	7.42118	8.23773	14.9528	33.8395	1.43597	1.64949	0.480378	2.98926	0.00279658	0.0578279	Cytochrome P450
CCM_07254	421.61	666.521	167.244	159.025	108.12	171.127	234.141	1.36592	1.51871	0.456647	2.99119	0.00277895	0.057587	C6 transcription factor
CCM_01283	220.749	41.1432	568.369	3334.23	2046.05	4518.24	1939.67	-2.15774	-3.57615	0.721285	-2.99151	0.00277598	0.057587	Transferase
CCM_09060	567.781	258.174	360.62	167.507	95.7636	58.9805	235.376	1.60406	1.88238	0.535966	2.99283	0.00276401	0.0575249	D-aminopeptidase, putative
CCM_00211	158.104	294.174	189.456	98.5957	106.061	73.9334	137.806	1.12722	1.20615	0.374549	3.00954	0.00261644	0.0550481	hypothetical protein
CCM_04597	131.256	162.516	118.9	249.14	307.885	327.3	197.98	-1.03825	-1.09878	0.344969	-3.00969	0.00261514	0.0550481	hypothetical protein
CCM_01087	1185.28	1536.7	1516.96	698.651	641.513	618.05	1264.97	1.05049	1.11417	0.347768	3.02066	0.00252226	0.0534164	hypothetical protein
CCM_08601	140.205	152.23	131.966	56.1889	53.5453	48.1813	78.9988	1.30274	1.42772	0.430754	3.02431	0.00249199	0.0530085	Twin arginine translocation protein
CCM_06215	719.919	1025.5	509.572	255.501	200.795	386.281	440.112	1.29543	1.41977	0.428139	3.02573	0.00248035	0.0528775	integral membrane protein
CCM_09332	46.7351	78.1722	56.1836	12.722	11.3269	4.98427	19.1208	2.04649	2.64909	0.676208	3.02642	0.0024747	0.0528741	hypothetical protein
CCM_08944	1026.18	1197.27	855.82	410.285	289.35	372.159	774.937	1.36803	1.52265	0.451768	3.02818	0.00246033	0.0528013	ankyrin repeat-containing domain
CCM_09285	130.262	63.772	177.697	294.727	359.371	295.733	240.973	-1.24476	-1.35642	0.411005	-3.02857	0.00245716	0.0528013	hypothetical protein
CCM_05036	418.627	632.577	261.319	114.498	132.833	235.091	297.489	1.31175	1.44289	0.432266	3.0346	0.00240857	0.0522379	D-aminoacylase, putative
CCM_08466	25.8534	24.6859	53.5704	126.16	52.5155	198.54	44.2511	-1.63242	-1.86628	0.537905	-3.03478	0.0024071	0.0522379	Protein kinase-like domain
CCM_01248	27.8422	45.2576	13.066	8.48135	8.23773	4.15356	18.0359	1.70766	2.07012	0.562478	3.03595	0.00239779	0.0522379	necrosis-inducing protein
CCM_01930	5704.66	5462.79	5641.88	2615.44	2209.77	1915.62	3469.45	1.21787	1.31832	0.401067	3.03658	0.00239281	0.0522379	hypothetical protein
CCM_07928	325.157	440.233	273.078	550.228	642.543	1088.23	406.739	-1.071	-1.13504	0.352123	-3.04155	0.00235362	0.0516618	ABC bile acid transporter, putative
CCM_02540	180.974	273.603	23.5187	12.722	9.26745	9.13783	270.146	2.20918	3.94323	0.725665	3.04435	0.00233185	0.0513006	hypothetical protein
CCM_07446	808.417	795.093	1688.12	272.463	220.359	267.489	806.845	1.73346	2.11389	0.569031	3.04633	0.00231655	0.0510807	C2H2 transcription factor (Rpn4), putative
CCM_01265	108.386	160.459	121.513	6.36101	1.02972	4.15356	97.6963	2.29587	5.07983	0.751893	3.05346	0.00226221	0.049997	protein bli-3
CCM_07352	990.385	583.206	1603.19	532.205	440.719	346.407	681.762	1.17899	1.26766	0.386013	3.05426	0.00225614	0.0499773	Major facilitator superfamily transporter
CCM_04919	854.158	380.575	756.519	2452.17	3026.34	1869.1	1254.08	-1.61945	-1.88364	0.530202	-3.0544	0.00225515	0.0499773	L-carnitine dehydratase/bile acid-inducible protein F
CCM_02806	177.991	150.173	287.451	14.8424	32.9509	14.1221	115.803	2.17902	3.3148	0.713342	3.05466	0.00225315	0.0499773	RTA1 like protein
CCM_00028	99.4363	188.23	66.6364	209.913	293.469	239.245	233.26	-1.00773	-1.06241	0.328501	-3.06766	0.00215744	0.0484593	kinetochore protein nuf2
CCM_03387	661.251	530.748	823.155	1449.25	1176.97	3438.32	1759.38	-1.41829	-1.58992	0.462074	-3.0694	0.00214486	0.0484025	c-14 sterol reductase
CCM_03340	175.008	148.116	296.597	556.589	425.273	423.663	432.647	-1.10978	-1.18388	0.361416	-3.07066	0.00213589	0.0483133	O-methyltransferase, putative
CCM_08662	2121.97	3923.01	1357.55	412.406	297.588	264.997	1121.35	2.10084	2.92469	0.683836	3.07214	0.0021253	0.0481868	cytochrome P450, putative
CCM_06306	6357.96	7774.02	3531.73	431.489	1673.29	542.455	1935.34	2.08419	2.7383	0.678385	3.07229	0.00212424	0.0481868	hypothetical protein
CCM_04995	154.126	566.748	111.061	40.2864	51.4858	36.5513	122.072	2.02135	2.69769	0.657912	3.07238	0.0021236	0.0481868	2-oxoglutarate-dependent ethylene/succinate-forming enzyme
CCM_09198	816.372	121.373	1989.95	7131.76	4028.25	7932.47	2517.51	-2.04511	-2.70541	0.6656	-3.07258	0.00212219	0.0481868	sarcosine oxidase, putative
CCM_04579	26.8478	40.1147	37.8913	8.48135	8.23773	13.2914	32.8285	1.53761	1.79042	0.50028	3.07349	0.00211568	0.0481868	hypothetical protein
CCM_02998	930.724	1035.78	910.697	2179.71	2169.61	2778.73	2984.74	-1.20894	-1.30885	0.393121	-3.07525	0.00210325	0.0481868	fatty acid synthase subunit alpha
CCM_03608	169.042	262.288	36.5847	38.1661	33.9806	37.382	135.735	1.72299	2.09689	0.559984	3.07686	0.00209193	0.0481796	ThiJ/PfpI
CCM_06769	2627.11	4216.15	5870.53	10781.9	9318.93	11365.8	4909.96	-1.21434	-1.30754	0.394309	-3.07966	0.00207234	0.0480026	dimethylaniline monooxygenase, putative
CCM_06923	30.8252	32.9146	33.9715	8.48135	4.11887	2.49214	12.3428	2.0469	2.71191	0.664483	3.08044	0.00206696	0.0479933	2OG-Fe(II) oxygenase family oxidoreductase, putative
CCM_03240	129.267	140.916	129.353	61.4898	58.6938	47.3506	149.864	1.16622	1.25643	0.378543	3.08081	0.00206439	0.0479933	UV-damage endonuclease
CCM_00154	18.8929	19.543	13.066	4.24068	3.08915	5.81498	15.3922	1.6282	1.95875	0.5282	3.08254	0.00205242	0.0478864	forkhead domain-containing protein
CCM_05562	773.614	561.605	1771.74	2209.39	2387.91	2971.46	1149.35	-1.19764	-1.28537	0.387335	-3.09201	0.00198809	0.0468089	FAD binding domain protein
CCM_04855	195.889	385.718	130.66	496.159	833.041	626.357	464.009	-1.32569	-1.45559	0.427854	-3.09846	0.00194531	0.0461765	G2-specific protein kinase nimA
CCM_09436	411.666	722.064	121.513	91.1745	63.8424	110.485	177.484	1.83418	2.24109	0.591502	3.10089	0.00192939	0.0460188	Protein kinase-like domain
CCM_04490	355.982	274.631	338.408	822.691	874.229	692.814	645.002	-1.20728	-1.30223	0.389109	-3.10268	0.00191777	0.0458552	phenazine biosynthesis protein, putative
CCM_00632	2374.54	2549.85	3154.12	1219.19	1241.84	1152.2	2091.49	1.09305	1.16075	0.352241	3.10315	0.00191475	0.0458552	membrane-associated progesterone receptor component 1
CCM_08670	100.431	218.059	37.8913	6.36101	33.9806	20.7678	56.9668	1.96707	2.54439	0.633891	3.10316	0.00191464	0.0458552	aldo/keto reductase
CCM_09039	410.672	328.117	368.46	136.762	183.29	155.343	239.576	1.14278	1.21983	0.367936	3.10591	0.00189694	0.0456973	C6 finger domain protein, putative
CCM_05773	103.414	93.6009	148.952	16.9627	6.1783	4.98427	71.3134	2.2534	3.62637	0.725426	3.10631	0.00189437	0.0456973	hypothetical protein
CCM_04816	76.5659	112.115	163.324	361.518	169.903	673.707	141.905	-1.57641	-1.77819	0.507315	-3.10737	0.00188761	0.0456973	LysM domain protein
CCM_05697	500.165	580.12	184.23	144.183	132.833	152.02	361.856	1.40383	1.56023	0.448006	3.13351	0.00172729	0.0424595	glutamine synthetase
CCM_04780	59.6618	55.5434	61.41	25.4441	22.6538	34.0592	40.7582	1.03838	1.09359	0.331352	3.13375	0.00172586	0.0424595	hypothetical protein
CCM_04355	9.94363	3.08574	41.8111	206.733	115.328	133.745	70.6367	-2.15302	-3.06883	0.685483	-3.14088	0.00168443	0.0417255	DUF895 domain membrane protein
CCM_09576	788.53	708.692	586.661	1290.23	1496.18	1761.94	1232.13	-1.06613	-1.12584	0.338583	-3.14881	0.00163935	0.0408186	hypothetical protein
CCM_07051	342.061	367.203	273.078	125.1	123.566	131.252	469.584	1.25978	1.37085	0.400026	3.14924	0.00163696	0.0408186	beta-xylosidase
CCM_04156	653.296	169.716	590.581	4483.45	599.295	2571.05	848.955	-1.97232	-2.43692	0.623455	-3.16354	0.00155865	0.0393385	metallo-beta-lactamase superfamily protein
CCM_05889	366.92	589.377	363.234	723.035	1053.4	966.949	845.995	-1.00552	-1.05547	0.317828	-3.16374	0.00155754	0.0393385	hypothetical protein
CCM_00468	948.622	789.95	862.353	159.025	109.15	97.1933	465.671	2.09961	2.83194	0.663068	3.1665	0.00154284	0.0392264	hypothetical protein
CCM_06054	828.304	499.89	927.683	294.727	273.905	274.966	566.499	1.30277	1.41886	0.411277	3.16763	0.00153689	0.0391785	hypothetical protein
CCM_01684	0.994363	10.2858	2.61319	39.2262	29.8618	12.4607	34.8068	-1.89946	-2.53064	0.599487	-3.16847	0.00153244	0.0391687	hypothetical protein
CCM_02674	54.69	47.3147	58.7968	3.18051	0	1.66142	41.3188	2.37242	5.05704	0.747445	3.17404	0.00150333	0.0387121	short chain dehydrogenase/reductase family
CCM_03175	317.202	330.175	432.483	249.14	124.596	97.1933	279.236	1.12762	1.19924	0.355229	3.17436	0.00150169	0.0387121	Thioredoxin-like protein
CCM_02842	3727.87	5156.28	8709.77	1951.77	2856.43	1906.48	5717.97	1.27953	1.38964	0.402818	3.17645	0.00149089	0.0387121	proline oxidase PrnD
CCM_03458	1657.6	2420.25	2402.83	618.078	541.631	478.49	732.764	1.72202	1.98409	0.54152	3.17997	0.00147291	0.0383593	hypothetical protein
CCM_08414	1854.49	2703.11	1302.68	749.539	544.72	1173.8	1183.53	1.16915	1.24733	0.366866	3.18686	0.00143826	0.0375586	C2H2 finger domain protein, putative
CCM_01591	40.7689	26.7431	45.7308	9.54152	6.1783	12.4607	38.2443	1.67177	1.99303	0.524302	3.18857	0.0014298	0.037439	Protein kinase-like domain
CCM_04300	170.036	86.4008	257.399	654.124	652.84	480.151	232.656	-1.59144	-1.79976	0.499086	-3.18871	0.00142909	0.037439	low affinity iron transporter, putative
CCM_08435	392.773	245.831	374.993	141.002	177.111	127.93	261.577	1.11629	1.18471	0.349892	3.19039	0.0014208	0.037439	triacylglycerol lipase, putative
CCM_06601	7.9549	3.08574	6.53298	30.7449	19.5646	24.9214	13.9106	-1.75832	-2.10085	0.551096	-3.1906	0.0014198	0.037439	hypothetical protein
CCM_08802	634.404	977.152	371.073	179.169	271.845	240.076	502.999	1.38127	1.52082	0.432486	3.19378	0.00140422	0.0373634	class I glutamine amidotransferase, putative
CCM_05563	227.709	181.03	570.982	695.471	760.96	935.382	373.869	-1.20736	-1.29056	0.377604	-3.19743	0.00138656	0.0371137	protease inhibitor (Tfs1), putative
CCM_05594	2497.84	1442.07	1995.17	290.486	171.963	169.465	1074.99	2.24393	3.23162	0.700456	3.20353	0.00135752	0.0364375	glucose repressible protein Grg1
CCM_01515	2479.94	3693.64	872.806	525.844	524.126	871.417	1655.59	1.62524	1.87465	0.506903	3.20621	0.00134496	0.0362012	L-PSP endoribonuclease family protein, putative
CCM_09174	310.241	144.001	1813.55	261.862	47.367	64.7955	255.151	2.05573	2.60055	0.640291	3.21062	0.00132451	0.0357507	NAD dependent epimerase/dehydratase, putative
CCM_08605	247.596	281.831	393.285	931.888	1026.63	799.145	985.516	-1.4221	-1.58016	0.442876	-3.21105	0.0013225	0.0357507	onanonoxo-7-onima-8-eninoihtemlysoneda
CCM_03533	271.461	376.461	437.71	931.888	592.087	806.621	459.84	-1.04951	-1.10321	0.326647	-3.21298	0.00131366	0.0356575	hypothetical protein
CCM_02131	6420.6	5170.68	9025.96	15200.7	13897.1	14109.6	9013.22	-1.01851	-1.0675	0.316545	-3.21758	0.00129279	0.03539	hydrolase, carbon-nitrogen family protein
CCM_07353	286.377	119.315	176.39	47.7076	40.1589	42.3663	291.232	1.78495	2.16073	0.553054	3.22744	0.00124901	0.0345847	adenylosuccinate synthetase
CCM_04249	2292.01	3441.63	301.824	184.469	106.061	197.709	897.264	2.32321	3.62774	0.718803	3.23205	0.00122904	0.0342185	hypothetical protein
CCM_04097	2190.58	582.177	935.522	4895.86	7624.02	4882.92	2519.82	-1.86003	-2.23038	0.574756	-3.23622	0.00121126	0.0339294	Major facilitator superfamily transporter
CCM_06470	2321.84	1144.81	6650.57	1110	880.408	898	1319.89	1.60143	1.80833	0.494722	3.23702	0.00120783	0.0339294	hypothetical protein
CCM_07880	3063.63	7471.61	594.501	328.652	323.331	413.695	2272.24	2.2583	3.38455	0.69585	3.24538	0.00117293	0.0331446	aminopeptidase Y
CCM_08781	123.301	187.202	199.909	362.578	425.273	360.529	348.014	-1.10663	-1.17144	0.340648	-3.24861	0.0011597	0.0329142	hypothetical protein
CCM_02740	37.7858	31.886	99.3013	194.011	185.349	278.288	95.911	-1.70555	-1.96794	0.523455	-3.25825	0.00112102	0.0321492	hypothetical protein
CCM_02211	645.342	576.005	572.289	970.054	1591.94	1521.03	1048.12	-1.12103	-1.18675	0.343691	-3.26173	0.00110736	0.0318523	NF-X1 finger transcription factor, putative
CCM_08036	475.305	464.919	621.94	163.266	154.457	112.146	206.964	1.64269	1.86202	0.500956	3.27911	0.00104137	0.030134	dynamin GTPase, putative
CCM_05723	227.709	409.375	492.587	124.04	119.447	89.7169	168.147	1.57036	1.76167	0.478843	3.27949	0.00103994	0.030134	phospholipase A2
CCM_06321	466.356	622.292	287.451	117.679	85.4665	164.481	326.326	1.65363	1.90361	0.504118	3.28025	0.00103716	0.030134	ketoreductase, putative
CCM_07388	519.057	1240.47	565.756	367.879	191.527	128.76	318.347	1.56994	1.75782	0.478126	3.28353	0.00102516	0.0300257	hypothetical protein
CCM_01579	574.742	496.805	540.931	1019.88	1423.07	1026.76	910.289	-1.05269	-1.10543	0.320314	-3.28644	0.00101463	0.0298186	aconitate hydratase
CCM_02753	11.9324	15.4287	6.53298	0	2.05943	0.830712	4.52844	2.32022	3.56114	0.705567	3.28844	0.00100744	0.0297782	hypothetical protein
CCM_02204	1705.33	1739.33	1207.29	617.018	834.07	685.337	1367.03	1.06762	1.12291	0.324569	3.28936	0.00100417	0.0297729	hypothetical protein
CCM_07332	1563.14	1789.73	1757.37	615.958	335.688	210.17	1019.19	1.80839	2.13744	0.549247	3.29249	0.000993054	0.0295589	hypothetical protein
CCM_06110	58.6674	2.05716	3.91979	0	0	0	30.1498	2.45977	6.92486	0.746792	3.29378	0.000988507	0.0295589	hypothetical protein
CCM_07679	929.729	2652.71	1528.72	529.024	518.977	839.85	1030.11	1.32632	1.43654	0.40245	3.2956	0.000982106	0.0294897	SRF-type transcription factor RlmA
CCM_07602	630.426	473.147	356.701	1143.92	1676.38	1561.74	1690.96	-1.43362	-1.5849	0.433695	-3.30559	0.000947755	0.0287188	BolA domain protein
CCM_09498	6905.85	41350	1347.1	130.401	440.719	117.961	4956.77	2.46329	6.16968	0.744377	3.3092	0.000935638	0.028441	RHS Repeat protein
CCM_01496	100.431	46.2862	197.296	566.13	600.325	707.767	241.902	-1.9915	-2.4479	0.601189	-3.3126	0.000924344	0.0281866	GABA permease, putative
CCM_06430	62.6449	43.2004	48.344	222.635	149.309	342.253	143.635	-1.84482	-2.21151	0.556607	-3.31441	0.000918368	0.0280933	hypothetical protein
CCM_06403	2030.49	1435.9	729.08	5992.07	9254.06	4810.65	3377.13	-1.87811	-2.25702	0.565977	-3.31836	0.000905478	0.0277872	hypothetical protein
CCM_01527	496.187	237.602	297.904	598.995	878.348	863.94	559.647	-1.1197	-1.18169	0.337194	-3.32063	0.000898147	0.0276503	putative lipoprotein
CCM_01697	1648.65	403.204	10369.1	40417.9	19597.6	18671.9	7819.86	-2.16374	-2.66343	0.650115	-3.32825	0.000873948	0.0271657	hypothetical protein
CCM_01282	1110.7	1068.7	1859.29	8944.64	5176.38	18329.7	7460.81	-2.18038	-3.00637	0.65508	-3.32842	0.000873393	0.0271657	polyketide synthase, putative
CCM_02416	11.9324	121.373	20.9055	6.36101	0	6.64569	25.9684	2.33132	3.55788	0.700094	3.33001	0.000868443	0.0271657	hypothetical protein
CCM_08072	13.9211	9.25723	22.2121	2.12034	3.08915	0	7.26041	2.22625	3.18004	0.668183	3.3318	0.000862849	0.0270828	hypothetical protein
CCM_00482	1020.22	1443.1	970.801	2707.67	3436.16	3011.33	2497.42	-1.30954	-1.41452	0.392991	-3.33225	0.000861462	0.0270828	hypothetical protein
CCM_08393	789.524	992.581	999.546	2329.19	2331.28	2161.51	1352.81	-1.21451	-1.29435	0.364242	-3.33435	0.000855002	0.0270124	hypothetical protein
CCM_00978	4381.16	6740.29	5641.88	2758.56	2457.93	1692.16	2611.88	1.20343	1.27894	0.360351	3.33961	0.000838966	0.026593	agmatinase
CCM_09195	178.985	277.717	243.027	95.4152	51.4858	103.008	125.642	1.36828	1.4834	0.409353	3.34255	0.000830136	0.0264	hypothetical protein
CCM_07053	2927.4	2273.16	3245.58	6408.72	7235.82	5729.42	4403.06	-1.13394	-1.19781	0.338776	-3.34716	0.000816432	0.0261367	MYND domain protein, putative
CCM_01569	192.906	299.317	81.0089	46.6474	62.8127	74.7641	137.29	1.47925	1.63782	0.44191	3.34739	0.00081576	0.0261367	hypothetical protein
CCM_01055	219.754	65.8292	165.938	4.24068	21.624	7.47641	78.5435	2.40789	3.76159	0.716108	3.36246	0.000772508	0.0251483	hypothetical protein
CCM_03402	183.957	206.745	135.886	69.9711	84.4367	73.1026	263.383	1.14324	1.21303	0.338665	3.37573	0.000736193	0.0242115	O-methylsterigmatocystin oxidoreductase, putative
CCM_06555	794.496	404.232	935.522	1722.77	1350.99	1503.59	971.265	-1.0527	-1.10149	0.311204	-3.38266	0.000717871	0.0236898	hypothetical protein
CCM_04277	257.54	295.203	152.872	89.0542	101.942	80.5791	167.617	1.28529	1.38021	0.37977	3.38439	0.000713358	0.0236217	Protein kinase-like domain
CCM_01480	857.141	761.15	885.872	1847.87	2265.38	1538.48	1307.92	-1.11601	-1.17436	0.327565	-3.40698	0.00065687	0.0219017	D-lactate dehydrogenase 2
CCM_04591	2397.41	7014.92	394.592	124.04	134.893	78.0869	940.646	2.57097	4.86308	0.753752	3.4109	0.000647499	0.0217397	serine protein kinase, putative
CCM_04817	14.9154	2.05716	33.9715	157.965	62.8127	273.304	54.7833	-2.37387	-3.28899	0.693439	-3.42333	0.000618578	0.0209145	class V chitinase Chi100
CCM_00907	950.611	1165.38	849.287	323.351	225.508	239.245	657.333	1.67829	1.91199	0.490241	3.42339	0.000618443	0.0209145	integral membrane protein
CCM_05711	133.245	80.2293	82.3155	181.289	243.013	199.371	162.555	-1.02746	-1.07228	0.299783	-3.42736	0.00060949	0.0207528	hypothetical protein
CCM_07897	5548.54	8508.42	7523.38	2098.07	1990.44	2778.73	3644.01	1.5013	1.65185	0.437696	3.43	0.000603576	0.0206243	PLC-like phosphodiesterase
CCM_09151	1839.57	2695.91	2099.7	946.731	933.953	723.55	1763.28	1.26323	1.34947	0.368071	3.43203	0.00059907	0.0205432	hypothetical protein
CCM_07326	470.334	489.605	296.597	177.048	132.833	234.261	389.233	1.14354	1.20678	0.332618	3.438	0.000586022	0.0202398	Protein kinase-like domain
CCM_03094	3623.46	4317.98	4980.74	1287.04	1800.97	973.594	4169.44	1.50824	1.66981	0.438667	3.43822	0.000585544	0.0202398	Fungal transcriptional regulatory protein
CCM_03771	7.9549	5.14291	10.4528	0	0	0.830712	6.567	2.37858	4.48825	0.688936	3.45255	0.000555324	0.0193881	hypothetical protein
CCM_05232	86.5096	67.8864	43.1177	385.901	821.714	252.536	198.254	-2.224	-2.88443	0.642556	-3.46118	0.000537804	0.0188447	RNA 3'-terminal phosphate cyclase
CCM_09200	38.7802	29.8289	103.221	226.876	191.527	338.93	120.927	-1.84238	-2.14727	0.532265	-3.46141	0.00053736	0.0188447	glutathione-S-transferase theta, putative
CCM_03123	3462.37	1449.27	3674.15	8885.27	13162.9	6158.07	5059.64	-1.55151	-1.71604	0.447845	-3.4644	0.000531417	0.0187573	acetoacetyl-CoA synthase
CCM_03027	261.517	192.345	333.182	102.836	55.6047	126.268	239.527	1.35415	1.46339	0.390296	3.46955	0.000521325	0.0184687	RING finger domain-containing protein
CCM_09121	241.63	197.488	155.485	530.084	480.878	1047.53	393.653	-1.60519	-1.79116	0.462049	-3.47406	0.000512637	0.0182279	hypothetical protein
CCM_06471	1892.27	392.918	4403.23	617.018	295.529	256.69	693.491	2.09915	2.51621	0.603249	3.47974	0.000501896	0.0179121	zinc-binding dehydrogenase family oxidoreductase, putative
CCM_08102	52.7012	47.3147	71.8628	13.7822	5.14858	14.9528	35.5189	1.94731	2.33372	0.559545	3.48017	0.0005011	0.0179121	hypothetical protein
CCM_04438	1431.88	1166.41	2615.8	12793.1	18180.7	7805.37	5752.85	-2.22241	-2.89486	0.637552	-3.48585	0.000490573	0.0176387	hypothetical protein
CCM_01698	1055.02	525.605	5328.3	29908.4	12333.9	20877.5	6829.94	-2.3738	-3.19167	0.680606	-3.48778	0.000487058	0.0175779	LysM domain protein
CCM_03015	1914.15	3105.29	1997.78	587.334	561.195	549.101	1208.07	1.78035	2.04743	0.509869	3.49178	0.000479806	0.0173997	integral membrane protein Pth11-like, putative
CCM_02974	604.573	150.173	284.838	1592.37	3879.97	1423.01	944.323	-2.16857	-2.72935	0.617864	-3.50978	0.000448474	0.0164942	MFS multidrug transporter
CCM_09331	4985.74	8755.28	2496.9	716.674	913.358	603.097	1880.87	2.24661	2.8623	0.638976	3.51595	0.000438189	0.0161777	hypothetical protein
CCM_00795	42.7576	19.543	30.0517	6.36101	6.1783	5.81498	12.5386	1.97696	2.33445	0.562275	3.516	0.000438102	0.0161777	hypothetical protein
CCM_00800	1569.1	736.464	1203.37	3139.16	2832.75	2056.84	2273.8	-1.13584	-1.19401	0.32299	-3.51664	0.000437044	0.0161777	amino acid transporter, putative
CCM_05690	90.487	27.7717	79.7023	261.862	283.172	191.064	133.299	-1.68336	-1.89573	0.47854	-3.51771	0.000435292	0.0161777	AMP-binding enzyme, putative
CCM_02996	1172.35	2669.17	1377.15	392.262	358.341	730.196	867.853	1.63076	1.81686	0.460888	3.53831	0.0004027	0.0153376	guanine deaminase
CCM_02125	798.473	425.833	905.471	235.357	164.755	147.036	779.934	1.71629	1.96104	0.48427	3.54407	0.000394	0.0150658	hypothetical protein
CCM_08542	239.641	516.348	82.3155	64.6703	57.6641	73.1026	152.345	1.8209	2.10139	0.513483	3.54617	0.000390878	0.015006	hypothetical protein
CCM_06109	33.8083	14.4001	9.14617	1.06017	0	0.830712	26.1953	2.57271	4.91202	0.72207	3.56297	0.000366687	0.0142476	Peroxiredoxin, OsmC-like protein
CCM_01529	1339.41	746.75	1288.3	129.341	70.0207	122.945	529.197	2.43585	3.38797	0.680134	3.58143	0.000341723	0.0133855	C2 domain protein
CCM_04240	2660.92	3917.87	1037.44	649.883	529.274	837.358	1808.91	1.70096	1.91719	0.472671	3.59861	0.000319928	0.012583	glycosyl hydrolase, putative
CCM_04692	5587.33	8341.79	1944.21	1263.72	1331.42	2213.85	3187.62	1.56546	1.72275	0.434029	3.60681	0.000309987	0.012242	P-type calcium ATPase, putative
CCM_07654	2680.8	2954.09	3069.19	1135.44	1246.99	1036.73	1680.51	1.27098	1.3481	0.351958	3.61116	0.000304829	0.0120878	sorting nexin-like protein
CCM_06865	64.6336	81.2579	73.1694	26.5042	16.4755	28.2442	60.0387	1.48005	1.61615	0.409497	3.61432	0.000301136	0.0119907	hypothetical protein
CCM_09526	354.988	365.146	276.998	1069.71	1210.95	1751.97	2750.9	-1.75367	-2.01565	0.484428	-3.62007	0.00029452	0.011825	lanosterol synthase
CCM_06052	3665.22	2201.16	2999.94	545.987	273.905	564.884	2649.77	2.13257	2.67858	0.588889	3.62134	0.000293079	0.0118164	MFS multidrug transporter, putative
CCM_07925	22.8703	20.5716	31.3583	75.272	109.15	83.9019	41.91	-1.66774	-1.84948	0.45928	-3.6312	0.000282106	0.0114699	efflux pump antibiotic resistance protein, putative
CCM_09122	238.647	213.945	158.098	450.572	572.522	2406.57	488.725	-2.07453	-2.48938	0.57113	-3.63233	0.000280878	0.0114684	Glycoside hydrolase
CCM_08162	511.103	653.149	611.487	1579.65	1324.22	2201.39	1219.42	-1.41379	-1.52379	0.388564	-3.63851	0.000274224	0.0113409	autoinducer 2 sensor kinase/phosphatase luxQ
CCM_03142	2034.47	2286.54	3497.76	1158.76	1194.47	1290.93	1860.22	1.05858	1.10098	0.290024	3.64999	0.00026225	0.0109662	fungal specific transcription factor domain-containing protein
CCM_04624	511.103	586.291	322.729	167.507	153.428	160.327	603.533	1.44016	1.56187	0.394539	3.65022	0.000262012	0.0109662	glucosamine-6-phosphate deaminase
CCM_06283	3975.46	2778.2	3228.6	823.751	775.376	743.487	2110.13	1.82595	2.09129	0.497925	3.66712	0.000245294	0.0103669	sphingolipid long chain base-responsive protein PIL1
CCM_07016	3287.36	3702.89	2093.17	1273.26	802.149	1207.02	1859.52	1.37208	1.46853	0.373935	3.66929	0.00024322	0.0103245	nuclear localization protein, putative
CCM_07732	106.397	61.7149	78.3957	137.822	190.498	211.001	234.52	-1.08053	-1.1294	0.294181	-3.67302	0.0002397	0.0102201	catalase
CCM_05902	5418.28	3675.12	7090.89	2249.68	1605.33	2286.95	3820.94	1.31373	1.3977	0.357403	3.67576	0.000237141	0.010156	hypothetical protein
CCM_08063	1891.28	4042.32	496.506	108.137	56.6344	526.671	1412.44	2.3698	3.21616	0.64415	3.67896	0.000234187	0.0101194	hypothetical protein
CCM_03772	24.8591	7.20007	11.7594	1.06017	4.11887	0	12.5983	2.2673	3.16244	0.613011	3.69863	0.000216763	0.0094087	hypothetical protein
CCM_09020	440.503	131.658	800.943	3631.08	3428.96	7232.18	2640.85	-2.4489	-3.38011	0.660707	-3.70649	0.000210153	0.00920871	Extracellular membrane protein, 8-cysteine region, CFEM
CCM_01898	2091.15	1873.05	3774.75	7067.09	5687.12	4915.32	3472	-1.14046	-1.19135	0.306257	-3.72385	0.000196204	0.00871254	hypothetical protein
CCM_05340	777.592	716.921	219.508	102.836	57.6641	183.587	415.756	1.96983	2.31525	0.5284	3.72792	0.000193067	0.00861293	MFS multidrug transporter, putative
CCM_03411	693.071	874.294	440.323	1616.76	1639.31	1749.48	1570.43	-1.24826	-1.31726	0.333921	-3.7382	0.000185342	0.00830678	Ser/Thr protein phosphatase family
CCM_03695	69.6054	146.059	30.0517	5.30084	12.3566	9.13783	31.1283	2.43064	3.19742	0.650138	3.73865	0.000185011	0.00830678	short-chain dehydrogenase, putative
CCM_07439	217.765	243.774	265.239	76.3322	71.0504	83.0712	182.783	1.52186	1.65589	0.406746	3.74156	0.000182885	0.0082736	glycerol-3-phosphate dehydrogenase
CCM_01631	113.357	85.3722	185.537	22.2635	9.26745	22.4292	45.7841	2.29938	2.82846	0.61206	3.75678	0.000172112	0.007823	hypothetical protein
CCM_01705	994.363	829.036	854.514	3927.93	3378.5	4995.9	7616.73	-1.88794	-2.19973	0.501958	-3.76115	0.000169133	0.00772402	nonribosomal siderophore peptide synthase
CCM_01956	23.8647	52.4576	10.4528	4.24068	1.02972	5.81498	15.8657	2.29035	2.95108	0.608254	3.76544	0.000166255	0.00762874	SET domain protein
CCM_05049	911.831	425.833	979.947	2526.38	3121.07	2257.04	1326.07	-1.61671	-1.77027	0.428218	-3.77544	0.000159724	0.0073641	toxin biosynthesis protein, putative
CCM_00879	213.788	203.659	218.201	438.91	540.601	642.971	328.778	-1.28114	-1.35252	0.338367	-3.78626	0.000152934	0.00708497	hypothetical protein
CCM_06468	30753.7	15494.5	132810	13824.6	8800.99	8278.87	19600.1	2.14996	2.53454	0.566576	3.79466	0.000147849	0.0069496	MFS transporter, putative
CCM_00639	540.933	809.493	324.036	108.137	67.9613	177.772	248.752	1.95013	2.24115	0.512594	3.80444	0.000142124	0.00674296	hypothetical protein
CCM_07318	5400.38	6053.2	358.007	96.4754	126.655	34.0592	2065.95	2.79528	5.52191	0.734329	3.80658	0.0001409	0.00672135	protease S8 tripeptidyl peptidase I, putative
CCM_00465	145.177	164.573	162.018	76.3322	43.2481	63.1341	152.086	1.29136	1.36812	0.339059	3.80865	0.000139728	0.00669859	hypothetical protein
CCM_00528	236.658	144.001	263.932	813.149	674.464	1540.97	700.726	-1.93334	-2.23294	0.506776	-3.81498	0.000136194	0.00656182	Delta(24(24(1)))-sterol reductase
CCM_06442	1150.48	477.262	780.038	126.16	128.715	84.7326	392.539	2.28576	2.82636	0.599043	3.81569	0.000135805	0.00656182	Bactericidal permeability-increasing protein, alpha/beta domain
CCM_01682	104.408	69.9435	167.244	363.638	464.402	362.19	253.439	-1.64325	-1.80417	0.430427	-3.81773	0.000134687	0.00655477	glycerol dehydrogenase
CCM_04917	77.5603	43.2004	135.886	594.755	364.52	475.167	314.753	-2.08318	-2.48566	0.544952	-3.82269	0.000132001	0.00645667	amino acid transporter, putative
CCM_08994	1326.48	1235.33	1288.3	620.199	530.304	419.509	1318.15	1.2312	1.29462	0.321987	3.82376	0.000131432	0.00645667	amino-acid permease inda1
CCM_07454	25.8534	33.9432	33.9715	4.24068	6.1783	14.1221	20.3898	1.69881	1.88794	0.442648	3.83783	0.000124125	0.00619723	hypothetical protein
CCM_05377	309.247	66.8578	273.078	5.30084	9.26745	22.4292	82.5352	2.74131	4.12509	0.713619	3.84142	0.000122325	0.00613917	hypothetical protein
CCM_02397	516.074	529.719	365.847	250.2	217.27	129.591	251.437	1.19215	1.24482	0.306951	3.88385	0.000102815	0.00518704	ABC multidrug transporter, putative
CCM_02175	109.38	116.23	129.353	46.6474	37.0698	34.0592	80.1682	1.48271	1.59369	0.381398	3.88758	0.000101248	0.00513487	CaaX prenyl protease Ste24
CCM_07929	60.6561	129.601	164.631	357.277	343.925	740.995	194.63	-1.81924	-2.02595	0.467825	-3.88872	0.000100776	0.00513487	P450 family sporulation-specific N-formyltyrosine oxidase Dit2
CCM_04092	219.754	202.631	172.471	54.0686	85.4665	28.2442	143.247	1.66645	1.83177	0.427333	3.89967	9.63e-05	0.0049636	MFS transporter, putative
CCM_00377	32.814	55.5434	9.14617	1.06017	2.05943	4.98427	12.3741	2.61569	3.55452	0.670053	3.90371	9.47e-05	0.00490762	Major facilitator superfamily transporter
CCM_01718	341.066	304.46	250.866	532.205	740.366	598.113	461.02	-1.02681	-1.05983	0.261632	-3.92465	8.69e-05	0.00457351	Dynamin family protein
CCM_08921	1511.43	2130.19	1251.72	785.585	428.362	899.661	859.798	1.1641	1.21086	0.293192	3.97042	7.17e-05	0.00381953	amidase, putative
CCM_04494	339.078	281.831	344.941	597.935	865.992	628.018	511.159	-1.07791	-1.11524	0.270736	-3.98138	6.85e-05	0.00366785	impact, putative
CCM_03515	2286.04	1735.22	2379.31	998.679	893.794	881.385	1963.17	1.15926	1.2063	0.29008	3.99635	6.43e-05	0.00348238	GABA permease, putative
CCM_00969	244.613	267.431	131.966	86.9338	75.1693	69.7798	167.752	1.39252	1.47774	0.348131	4	6.33e-05	0.00344846	hypothetical protein
CCM_02396	563.804	579.091	402.431	202.492	192.557	121.284	244.41	1.4843	1.58364	0.370817	4.00279	6.26e-05	0.0034273	adenylate cyclase, putative
CCM_01856	153.132	138.858	145.032	398.623	556.047	296.564	490.541	-1.42357	-1.51683	0.354796	-4.01236	6.01e-05	0.00332918	NAD(P)-binding domain
CCM_06764	139.211	114.173	142.419	663.666	512.799	938.704	331.207	-2.09208	-2.41837	0.519347	-4.02829	5.62e-05	0.00312944	RNA binding protein MSSP-2
CCM_06947	5192.56	7785.33	3598.36	10592.1	16728.8	20820.1	18576.1	-1.44339	-1.53809	0.357413	-4.03843	5.38e-05	0.00301468	cell wall glucanase (Scw11), putative
CCM_07855	16773.9	6600.41	11656.1	844.955	1503.39	511.719	4283.31	2.71408	3.61457	0.671647	4.04094	5.32e-05	0.00299996	RNA binding protein
CCM_01275	5510.76	3311	5021.25	9000.83	12726.3	7924.99	9554.24	-1.06422	-1.09898	0.262769	-4.05004	5.12e-05	0.00291984	succinyl-CoA:3-ketoacid-coenzyme A transferase subunit A
CCM_04590	9143.17	18131.8	2353.18	431.489	601.354	359.698	3112.46	2.92376	4.41124	0.721484	4.05242	5.07e-05	0.00290746	hypothetical protein
CCM_00136	3241.62	566.748	2738.62	15867.5	14927.8	19465.2	13499.4	-2.37961	-2.94055	0.583528	-4.07796	4.54e-05	0.00262146	DUF1275 domain protein
CCM_00583	303.281	210.859	577.515	1219.19	1199.62	784.192	653.332	-1.46168	-1.55477	0.357965	-4.08329	4.44e-05	0.00259312	FAD dependent oxidoreductase
CCM_09452	53.6956	82.2865	41.8111	9.54152	22.6538	12.4607	37.2108	1.81016	2.00125	0.440969	4.10496	4.04e-05	0.00239054	hypothetical protein
CCM_00200	4394.09	2721.63	4096.18	8278.86	8255.24	6696.37	6053.9	-1.02165	-1.05101	0.248179	-4.11656	3.85e-05	0.00228744	alanine--glyoxylate aminotransferase
CCM_08236	123.301	113.144	87.5419	282.005	317.153	341.423	199.926	-1.44696	-1.5355	0.351126	-4.12091	3.77e-05	0.00225863	zinc carboxypeptidase A 1 precursor
CCM_01344	258.534	270.517	398.512	1505.44	820.684	919.598	734.863	-1.66515	-1.80784	0.403902	-4.12266	3.75e-05	0.00225561	kinesin family protein
CCM_03596	2756.37	5366.11	2567.46	146.303	182.26	308.194	1392.36	2.84209	4.06905	0.688052	4.13064	3.62e-05	0.00219241	metalloprotease 1
CCM_07063	617.499	465.947	633.699	1728.08	2118.13	1240.25	978.802	-1.47404	-1.56672	0.356565	-4.134	3.57e-05	0.0021742	isochorismatase hydrolase
CCM_04242	1384.15	801.265	1613.65	3567.47	5746.85	3732.39	2478.57	-1.64679	-1.78016	0.397713	-4.14064	3.46e-05	0.00212566	bicyclomycin resistance protein, putative
CCM_09546	288.365	566.748	172.471	85.8737	50.4561	79.7483	146.736	2.00013	2.25005	0.48113	4.15715	3.22e-05	0.00199049	muramidase, putative
CCM_04582	984.419	537.948	633.699	2370.54	3201.39	2224.65	1425.01	-1.70637	-1.85419	0.410191	-4.15995	3.18e-05	0.0019819	glycerate dehydrogenase
CCM_08916	37.7858	25.7145	45.7308	232.177	419.095	100.516	100.535	-2.34082	-2.78493	0.559322	-4.1851	2.85e-05	0.00180698	chitinase 1 precursor, putative
CCM_08389	1365.26	2757.63	2509.97	656.244	633.276	979.409	1527.79	1.45905	1.5471	0.348317	4.18887	2.8e-05	0.00178901	C2H2 finger domain protein, putative
CCM_03255	366.92	274.631	619.326	919.166	1152.25	2309.38	603.132	-1.66908	-1.79825	0.396807	-4.20628	2.6e-05	0.00166774	non-ribosomal peptide synthase, putative
CCM_04589	556.843	1161.27	101.914	19.083	29.8618	15.7835	185.203	3.0708	4.8147	0.729648	4.20861	2.57e-05	0.00166171	reductase
CCM_00924	241.63	144.001	263.932	78.4525	76.199	56.4884	118.928	1.52433	1.6227	0.362077	4.20995	2.55e-05	0.00166171	hypothetical protein
CCM_05147	11.9324	11.3144	24.8253	57.2491	43.2481	63.1341	74.7093	-1.64017	-1.80058	0.387282	-4.23509	2.28e-05	0.00150783	dihydroflavonol-4-reductase
CCM_01369	497.181	423.775	418.111	160.085	132.833	197.709	375.574	1.3755	1.44735	0.324258	4.24198	2.22e-05	0.00147236	hypothetical protein
CCM_04513	368.909	425.833	324.036	167.507	151.368	195.217	339.996	1.0874	1.12121	0.256294	4.2428	2.21e-05	0.00147236	chromosomal organization and DNA repair protein Mms21
CCM_04440	62.6449	26.7431	48.344	145.243	180.2	120.453	102.016	-1.58087	-1.69383	0.371713	-4.25294	2.11e-05	0.00144188	Methyltransferase type 11
CCM_04858	999.335	806.408	1058.34	2127.76	2175.79	1805.14	1350.69	-1.06231	-1.09297	0.249342	-4.26044	2.04e-05	0.00140427	HAD-superfamily hydrolase, subfamily IIA, CECR5
CCM_04426	335.1	310.632	228.654	126.16	153.428	132.914	409.144	1.05466	1.08655	0.246843	4.27261	1.93e-05	0.00133935	1,3-beta-glucanosyltransferase, putative
CCM_01998	5090.14	8106.25	2711.19	13961.4	22424.1	20350.8	20178.7	-1.69266	-1.83447	0.39613	-4.27299	1.93e-05	0.00133935	clock-controlled protein 6
CCM_09497	844.214	3415.92	303.13	132.521	93.7042	59.8113	502.868	2.91483	3.99655	0.681839	4.27495	1.91e-05	0.00133935	hypothetical protein
CCM_03508	170.036	495.776	62.7166	2.12034	0	6.64569	66.5847	3.22544	6.35485	0.753737	4.27926	1.88e-05	0.0013286	hypothetical protein
CCM_06755	146.171	150.173	147.645	446.331	474.699	551.593	325.876	-1.6134	-1.73002	0.376204	-4.28864	1.8e-05	0.00128318	DEAD/DEAH box helicase, putative
CCM_09664	50161.6	80741.6	18230.9	3182.63	722.861	3879.42	13296.9	3.11745	4.25978	0.723203	4.31062	1.63e-05	0.00117068	hypothetical protein
CCM_00997	270.467	222.174	266.546	734.697	1056.49	700.29	435.733	-1.60488	-1.71454	0.371215	-4.32332	1.54e-05	0.00111358	hypothetical protein
CCM_03013	1258.86	1037.84	1490.83	435.729	355.252	393.757	594.354	1.57542	1.67655	0.363164	4.33804	1.44e-05	0.00104943	hypothetical protein
CCM_08149	32.814	40.1147	31.3583	65.7305	77.2287	82.2405	76.4978	-1.07319	-1.10884	0.24707	-4.34368	1.4e-05	0.00103065	hypothetical protein
CCM_07588	2240.3	2895.46	2080.1	332.893	339.806	430.309	2439.14	2.29003	2.70958	0.5254	4.35864	1.31e-05	0.000970077	maltose permease
CCM_08473	88.4983	101.83	30.0517	14.8424	12.3566	13.2914	37.692	2.14866	2.45064	0.492903	4.35919	1.31e-05	0.000970077	putative protein-arginine deiminase
CCM_00758	6451.43	4873.42	4806.97	1034.72	924.685	923.752	2844.61	2.17357	2.48422	0.498518	4.36006	1.3e-05	0.000970077	stress response protein (Ish1), putative
CCM_05068	32.814	43.2004	49.6506	0	2.05943	0	23.7254	3.15593	5.99176	0.722487	4.36815	1.25e-05	0.000950744	hypothetical protein
CCM_08053	151.143	86.4008	128.046	518.423	399.53	215.154	289.648	-1.53536	-1.63091	0.350284	-4.38318	1.17e-05	0.00089445	hypothetical protein
CCM_06066	897.91	1082.07	1139.35	3332.11	3652.4	5356.43	2968.65	-1.81837	-1.98429	0.414622	-4.3856	1.16e-05	0.000891632	hypothetical protein
CCM_06472	56673.7	22899.3	279056	22431.1	9920.29	4461.75	33093.6	2.76497	3.28422	0.626784	4.41136	1.03e-05	0.000798268	O-methyltransferase, putative
CCM_05556	3111.36	2497.4	2844.46	935.069	916.448	1040.88	1919.66	1.46773	1.54714	0.331952	4.42152	9.8e-06	0.000774104	Fungal transcriptional regulatory protein
CCM_04012	29.8309	81.2579	11.7594	3.18051	1.02972	2.49214	16.9081	2.97597	4.19762	0.669742	4.44345	8.85e-06	0.000710885	nuclear membrane fusion protein Kar5, putative
CCM_02159	148.16	153.259	165.938	67.8508	80.3179	61.4727	93.1456	1.12592	1.15839	0.253334	4.4444	8.81e-06	0.000710885	hypothetical protein
CCM_08922	1017.23	896.923	901.551	266.102	244.043	370.497	473.124	1.57892	1.67607	0.354997	4.44771	8.68e-06	0.00070873	phosphate-repressible Na+/phosphate cotransporter Pho89, putative
CCM_07086	1051.04	1536.7	198.603	91.1745	58.6938	113.808	410.036	2.70373	3.40107	0.606671	4.45666	8.32e-06	0.000685608	major facilitator superfamily domain containing protein 5
CCM_01988	85.5152	146.059	91.4617	14.8424	28.8321	17.4449	39.907	2.1513	2.40492	0.482114	4.46222	8.11e-06	0.000673807	hypothetical protein
CCM_08106	332.117	252.002	176.39	55.1288	43.2481	53.9963	134.698	2.07643	2.31985	0.46315	4.48327	7.35e-06	0.000615918	hypothetical protein
CCM_05618	2726.54	3239	4536.5	1280.68	991.617	1583.34	2780.08	1.38176	1.44523	0.307708	4.49049	7.11e-06	0.00060064	C6 transcription factor
CCM_03313	3733.83	3473.52	3492.53	6972.73	9066.65	8933.48	9256.18	-1.18372	-1.22277	0.26322	-4.49709	6.89e-06	0.000587466	Extracellular membrane protein, 8-cysteine region, CFEM
CCM_02741	310.241	360.003	544.85	1088.79	1132.69	1344.09	737.9	-1.47743	-1.55463	0.327464	-4.51174	6.43e-06	0.000553191	hypothetical protein
CCM_03281	184.951	311.66	75.7825	6.36101	18.5349	49.012	179.752	2.44471	2.94119	0.54155	4.51428	6.35e-06	0.000551536	hypothetical protein
CCM_08302	614.516	334.289	446.856	115.558	84.4367	115.469	259.781	1.95356	2.14508	0.430129	4.54179	5.58e-06	0.000488621	hypothetical protein
CCM_00062	1624.79	3030.2	530.478	183.409	180.2	426.155	879.881	2.34246	2.71425	0.515721	4.54211	5.57e-06	0.000488621	hypothetical protein
CCM_03075	412.661	385.718	475.601	2012.2	1953.37	2553.61	938.107	-2.11174	-2.35559	0.463966	-4.55149	5.33e-06	0.000475263	hypothetical protein
CCM_01106	1031.15	1067.67	1912.86	178.108	200.795	357.206	815.094	2.1665	2.44506	0.475928	4.55216	5.31e-06	0.000475263	C2H2 transcription factor (Egr2), putative
CCM_02760	165.064	422.747	219.508	22.2635	23.6835	12.4607	83.6795	2.97269	3.79244	0.648562	4.58351	4.57e-06	0.000415649	3-oxoacyl-(acyl-carrier-protein) reductase
CCM_01688	176.997	102.858	265.239	1032.6	1616.65	1282.62	636.405	-2.43428	-2.85186	0.530558	-4.58816	4.47e-06	0.000410383	hypothetical protein
CCM_08305	996.352	645.949	841.448	394.383	389.233	430.309	663.891	1.00989	1.03245	0.220004	4.59033	4.43e-06	0.000410029	non-hemolytic phospholipase C precursor, putative
CCM_07383	972.487	3331.57	1424.19	384.841	471.61	593.128	1045.7	1.83365	1.98218	0.397323	4.61502	3.93e-06	0.000371323	DUF803 domain membrane protein
CCM_03409	796.485	288.003	437.71	57.2491	67.9613	68.1184	302.435	2.50534	2.97685	0.541963	4.62272	3.79e-06	0.00036134	hypothetical protein
CCM_09286	1284.72	786.865	1149.8	3624.72	4275.38	2974.78	2302.78	-1.6511	-1.75525	0.355416	-4.64555	3.39e-06	0.000326826	glutathione S-transferase
CCM_08656	1066.95	844.465	978.64	2442.63	2704.04	4392.8	2361.83	-1.62369	-1.72294	0.34928	-4.64867	3.34e-06	0.000325172	sterol 24-C-methyltransferase
CCM_05405	3945.63	5667.48	3840.08	989.138	1333.48	1970.45	2480.75	1.56246	1.6476	0.33508	4.66294	3.12e-06	0.000306509	integral membrane protein
CCM_07921	153.132	214.973	301.824	794.066	821.714	1306.71	470.451	-1.95113	-2.12689	0.418412	-4.66318	3.11e-06	0.000306509	glutamate carboxypeptidase
CCM_09161	1849.51	1298.07	1443.79	495.099	669.316	748.471	1220.13	1.2236	1.26272	0.260785	4.69198	2.71e-06	0.000271588	exosome component 2
CCM_03232	160.092	114.173	100.608	238.538	325.39	315.671	255.799	-1.18982	-1.22651	0.252715	-4.70816	2.5e-06	0.000253541	mitochondrial mRNA processing protein PET127, putative
CCM_07702	1266.82	618.177	1033.52	73.1516	65.9019	83.9019	427.44	2.90616	3.71002	0.614807	4.72694	2.28e-06	0.000233654	phospholipase A2, group VII
CCM_01809	5949.27	7866.59	3842.7	730.456	644.602	991.87	2544.66	2.50559	2.89919	0.522978	4.791	1.66e-06	0.000171946	Fungal transcriptional regulatory protein
CCM_09114	1587	21799.8	1192.92	667.906	659.019	454.399	2381.83	3.0298	3.78656	0.632123	4.79306	1.64e-06	0.000171946	Di-copper centre-containing
CCM_04004	74.5772	116.23	44.4243	673.207	1127.54	569.038	689.287	-2.70411	-3.33036	0.562929	-4.80365	1.56e-06	0.000164978	glyoxalase family protein
CCM_03781	271.461	322.975	260.013	550.228	527.215	695.306	445.973	-1.031	-1.05278	0.214106	-4.81537	1.47e-06	0.000157313	RNA polymerase II Elongator subunit
CCM_06432	465.362	668.578	283.531	1932.69	1808.18	2379.99	1309.5	-1.94756	-2.10967	0.404236	-4.81789	1.45e-06	0.000157313	hypothetical protein
CCM_08671	1413.98	5252.96	567.063	147.363	168.873	121.284	982.228	3.07559	4.04767	0.637466	4.82472	1.4e-06	0.000155284	hypothetical protein
CCM_01817	755.716	998.752	778.731	155.845	198.735	212.662	433.423	1.98701	2.15846	0.409138	4.85658	1.19e-06	0.000133819	hypothetical protein
CCM_01649	183.957	191.316	312.276	564.01	653.87	500.089	366.391	-1.28294	-1.32484	0.264105	-4.8577	1.19e-06	0.000133819	S8/S53 family peptidase
CCM_01053	1490.55	1488.36	1458.16	663.666	780.525	686.999	1179.28	1.03639	1.05808	0.213262	4.8597	1.18e-06	0.000133819	voltage-gated chloride channel
CCM_05301	167.053	86.4008	139.806	25.4441	39.1292	22.4292	96.6732	1.99595	2.18062	0.408768	4.88285	1.05e-06	0.000121392	pathway-specific nitrogen regulator
CCM_08467	1919.12	1195.21	4075.27	19971.5	24796.6	18177.6	6658.51	-2.68427	-3.13025	0.547722	-4.90078	9.55e-07	0.000112173	protein kinase domain protein
CCM_08692	5680.8	5852.63	11564.7	2472.31	2045.02	1069.13	2889.99	1.90762	2.04789	0.388565	4.90941	9.14e-07	0.000108675	nucleoside transporter, putative
CCM_08377	1522.37	963.781	4989.89	18026.1	19945.6	15719.6	6218.65	-2.50053	-2.84456	0.507462	-4.92753	8.33e-07	0.000100305	hypothetical protein
CCM_09156	433.542	540.005	441.629	85.8737	55.6047	76.4255	427.75	2.36586	2.69914	0.479855	4.93038	8.21e-07	0.000100106	hypothetical protein
CCM_08771	211.799	134.744	452.082	1260.54	865.992	2349.25	530.594	-2.25004	-2.4887	0.455643	-4.93816	7.89e-07	9.74e-05	non-ribosomal peptide synthetase
CCM_06828	1147.49	690.178	1160.26	2602.71	3084	2776.24	2241.18	-1.4391	-1.49748	0.290685	-4.95072	7.39e-07	9.25e-05	aminomethyltransferase
CCM_06079	864.101	5808.4	113.674	40.2864	32.9509	14.9528	658.598	3.70098	6.26736	0.743541	4.97751	6.44e-07	8.17e-05	hypothetical protein
CCM_09160	1373.22	869.151	1763.9	163.266	86.4962	347.238	907.737	2.41144	2.74461	0.484051	4.98179	6.3e-07	8.09e-05	hypothetical protein
CCM_01128	2148.82	1795.9	2238.2	881	943.22	1053.34	1658.76	1.07965	1.10298	0.216511	4.98659	6.15e-07	8e-05	hypothetical protein
CCM_03459	2022.53	1973.85	4404.53	559.769	540.601	660.416	1154.67	2.07275	2.25398	0.415137	4.99292	5.95e-07	7.96e-05	hypothetical protein
CCM_08127	2897.57	1649.84	2238.2	81.633	111.209	114.638	1115.35	3.25488	4.46366	0.649652	5.01018	5.44e-07	7.38e-05	mismatched base pair and cruciform DNA recognition protein, putative
CCM_09665	963.538	1394.76	441.629	257.621	224.478	277.458	457.31	1.77453	1.88257	0.353063	5.0261	5.01e-07	6.89e-05	SAGA complex subunit Sgf29
CCM_05076	7897.23	7279.27	10523.3	1978.28	2282.88	3452.44	5057.83	1.65063	1.73607	0.326202	5.06014	4.19e-07	5.85e-05	hypothetical protein
CCM_07085	2790.18	3249.29	172.471	81.633	87.5259	132.083	738.389	3.2869	4.36556	0.649209	5.06293	4.13e-07	5.85e-05	serine carboxypeptidase, putative
CCM_09038	106.397	109.03	84.9287	8.48135	7.20802	8.30712	51.5495	2.98097	3.64558	0.586026	5.08676	3.64e-07	5.24e-05	RTA1 like protein
CCM_02030	189.923	197.488	138.499	2005.84	3708.01	2566.07	1241.06	-3.1135	-3.97633	0.611365	-5.09271	3.53e-07	5.15e-05	hypothetical protein
CCM_01014	5824.98	8039.39	7258.14	1262.66	1366.43	1761.11	4002.68	2.08591	2.26631	0.407348	5.12072	3.04e-07	4.51e-05	frequency clock protein
CCM_06001	141.2	140.916	147.645	40.2864	42.2184	45.6892	81.9802	1.65975	1.74285	0.322431	5.14761	2.64e-07	4.04e-05	quinate dehydrogenase
CCM_02510	141.2	130.63	125.433	253.38	351.133	257.521	225.912	-1.09257	-1.11499	0.209318	-5.21966	1.79e-07	2.79e-05	SET domain-containing protein RMS1
CCM_03986	3427.57	5650	6188.04	1403.66	1745.37	1532.66	2807.52	1.62913	1.7051	0.312033	5.22102	1.78e-07	2.79e-05	Zinc finger domain-containing protein, C2H2-type
CCM_08437	3473.31	2490.2	5387.09	11485.9	9525.91	11024.4	4471.92	-1.44626	-1.49719	0.276926	-5.22254	1.76e-07	2.79e-05	hypothetical protein
CCM_08223	286.377	163.544	403.738	1044.27	1427.19	978.579	1281.76	-1.88818	-2.01658	0.360916	-5.23164	1.68e-07	2.74e-05	Epoxide hydrolase
CCM_08044	370.897	297.26	101.914	1901.94	2720.51	1810.12	1518.92	-2.65025	-3.06089	0.503361	-5.26511	1.4e-07	2.33e-05	aldehyde reductase I
CCM_09306	612.528	394.975	486.054	1371.86	1268.61	1067.46	747.171	-1.27719	-1.31128	0.240897	-5.3018	1.15e-07	1.94e-05	homoserine O-acetyltransferase
CCM_07327	337.089	1220.93	116.287	31.8051	24.7132	37.382	160.886	3.33234	4.15546	0.627941	5.30677	1.12e-07	1.92e-05	hypothetical protein
CCM_01955	44.7463	1087.21	16.9857	1.06017	3.08915	9.96854	97.8083	3.98104	6.33013	0.750051	5.30769	1.11e-07	1.92e-05	hypothetical protein
CCM_00404	3.97745	2.05716	6.53298	197.191	149.309	300.718	1713.99	-3.45542	-5.71061	0.642075	-5.38165	7.38e-08	1.32e-05	cell wall galactomannoprotein Mp2/allergen F17-like protein
CCM_06063	328.14	118.287	471.681	1441.83	1571.35	1924.76	656.131	-2.23427	-2.4288	0.415153	-5.38179	7.37e-08	1.32e-05	phosphatidylserine decarboxylase family protein
CCM_02088	36.7914	11.3144	11.7594	416.646	641.513	817.42	311.009	-3.5343	-4.96371	0.651335	-5.42624	5.76e-08	1.07e-05	hypothetical protein
CCM_08189	1763.01	2047.91	1094.93	275.644	366.579	259.182	1175.09	2.25527	2.44474	0.403592	5.588	2.3e-08	4.43e-06	PAS-like protein
CCM_02240	426.582	453.604	420.724	3152.94	6101.07	6708.83	2710.76	-3.04397	-3.61711	0.542213	-5.61398	1.98e-08	3.89e-06	hypothetical protein
CCM_08104	2628.1	1304.24	1520.88	283.065	169.903	234.261	1018.53	2.6579	2.98835	0.469612	5.65977	1.52e-08	3.04e-06	hypothetical protein
CCM_04226	937.684	640.806	879.339	1798.05	2156.23	1722.9	1240.66	-1.1844	-1.20793	0.208658	-5.6763	1.38e-08	2.82e-06	ATPase, AFG1-like protein
CCM_05075	132.25	142.973	182.923	18.0229	23.6835	28.2442	72.988	2.45972	2.70454	0.432505	5.68714	1.29e-08	2.71e-06	hypothetical protein
CCM_03576	50822.9	19056.5	15531.5	1583.89	2918.22	1025.1	15276.5	3.26205	3.94987	0.567295	5.75019	8.91e-09	1.91e-06	vacuolar carboxypeptidase Cps1, putative
CCM_03920	585.68	330.175	327.956	85.8737	72.0802	73.1026	221.425	2.2596	2.42979	0.387675	5.82858	5.59e-09	1.22e-06	hypothetical protein
CCM_04511	13550.2	10856.7	9816.45	1002.92	674.464	1164.66	10667.2	3.04667	3.5899	0.517986	5.88177	4.06e-09	9.1e-07	sarcosine oxidase
CCM_07964	734.834	796.122	1545.7	46658	73892.5	60260.7	24171.7	-3.99601	-5.87707	0.67619	-5.90959	3.43e-09	7.87e-07	Hydrophobin
CCM_00771	365.926	141.944	97.9947	27.5644	23.6835	30.7363	178.114	2.59424	2.88581	0.438944	5.9102	3.42e-09	7.87e-07	Major facilitator superfamily transporter
CCM_07083	99.4363	135.773	45.7308	3.18051	0	4.98427	44.5586	3.77553	5.06829	0.636535	5.93138	3e-09	7.24e-07	SCP-like extracellular
CCM_06806	31.8196	25.7145	20.9055	371.059	379.965	106.331	264.102	-2.97703	-3.44457	0.490944	-6.06388	1.33e-09	3.28e-07	integral membrane protein, putative
CCM_02585	15417.6	7885.1	12778.5	963.693	677.553	1023.44	6695.5	3.23711	3.75915	0.517319	6.25748	3.91e-10	9.92e-08	hypothetical protein
CCM_06169	438.514	432.004	423.337	221.575	213.151	166.142	328.829	1.09594	1.11079	0.172159	6.36589	1.94e-10	5.06e-08	DnaJ chaperone (Caj1)
CCM_01116	2905.53	3751.24	3131.91	1379.28	1320.1	1567.55	2387.3	1.17983	1.19767	0.182504	6.46465	1.02e-10	2.72e-08	HLH transcription factor (GlcD gamma)
CCM_01877	292.343	450.519	316.196	120.859	112.239	104.67	201.593	1.60683	1.65086	0.243988	6.58568	4.53e-11	1.25e-08	SET domain-containing protein, putative
CCM_00151	2143.85	1578.87	1932.45	275.644	323.331	239.245	1064.22	2.56032	2.75455	0.385582	6.64014	3.13e-11	8.88e-09	deoxyribodipyrimidine photo-lyase Phr1, putative
CCM_03595	4235.99	4887.82	5951.54	188.71	90.615	296.564	1529.95	3.94072	4.70951	0.583678	6.75153	1.46e-11	4.27e-09	amino acid/polyamine transporter I
CCM_07587	577.725	771.436	526.558	65.7305	109.15	80.5791	404.763	2.6615	2.8767	0.390355	6.81815	9.22e-12	2.78e-09	C6 zinc finger domain protein
CCM_00307	5312.88	6364.86	4352.27	125.1	165.784	127.93	1870.86	4.24845	5.25845	0.599497	7.0867	1.37e-12	4.27e-10	hypothetical protein
CCM_00420	2114.02	928.809	1592.74	172.808	177.111	229.276	950.549	2.78291	2.99986	0.390436	7.12769	1.02e-12	3.28e-10	methoxy mycolic acid synthase 1
CCM_00774	1539.27	1629.27	1864.51	305.329	293.469	346.407	1080.49	2.29944	2.41222	0.31715	7.25033	4.16e-13	1.38e-10	cryptochrome DASH
CCM_03590	1046.07	661.378	803.556	5119.56	6902.19	10687.9	6972.54	-2.92927	-3.17693	0.394731	-7.42094	1.16e-13	4e-11	hypothetical protein
CCM_05791	1121.64	1228.13	970.801	500.4	490.145	464.368	715.202	1.17874	1.19184	0.157637	7.47751	7.57e-14	2.7e-11	esterase
CCM_08103	3474.3	1488.36	1763.9	93.2949	89.5853	135.406	1047.61	3.81899	4.40048	0.507279	7.52838	5.14e-14	1.9e-11	flavin-binding monooxygenase-like protein
CCM_03011	5739.46	5717.88	8652.28	985.957	1015.3	1254.37	3223.28	2.49516	2.62663	0.329332	7.57643	3.55e-14	1.37e-11	Zn(II)2Cys6 transcription factor
CCM_02532	1091.81	979.209	764.358	230.057	192.557	192.725	694.306	2.13122	2.20528	0.269379	7.91162	2.54e-15	1.02e-12	CorA family metal ion transporter, putative
CCM_00340	5351.66	4269.64	4791.29	375.3	392.322	380.466	2152.68	3.34352	3.65003	0.422294	7.91752	2.42e-15	1.02e-12	membrane protein, putative
CCM_09042	57784.4	26066.3	28766	473.895	358.341	419.509	12148.3	5.04251	6.49134	0.634905	7.94215	1.99e-15	8.7e-13	polyketide synthase, putative
CCM_06134	397.745	396.004	531.784	98.5957	94.7339	93.0397	228.556	2.1387	2.20988	0.268729	7.95857	1.74e-15	7.99e-13	hypothetical protein
CCM_03715	2768.31	2091.11	2404.14	434.669	412.916	385.45	1475.23	2.45547	2.55872	0.29655	8.28011	1.23e-16	5.93e-14	Thioesterase
CCM_05039	3414.64	1529.5	1924.62	15.9025	19.5646	20.7678	1306.9	5.23692	6.9311	0.620903	8.43436	3.33e-17	1.69e-14	Grg1 protein
CCM_09250	6315.2	4521.64	4575.7	420.887	231.686	301.548	2276.96	3.65702	4.014	0.429366	8.51724	1.63e-17	8.75e-15	Beta-lactamase-like protein
CCM_04508	6837.24	6407.03	8247.23	1188.45	790.822	986.886	3532.99	2.72873	2.8571	0.312745	8.72508	2.66e-18	1.51e-15	hypothetical protein
CCM_00677	2457.07	1188.01	4256.89	146.303	98.8528	115.469	903.872	4.02016	4.45377	0.451154	8.91082	5.07e-19	3.05e-16	hypothetical protein
CCM_07084	322.174	267.431	169.857	0	0	4.98427	138.944	5.37117	7.11427	0.591575	9.07944	1.09e-19	7.01e-17	RTA1 like protein
CCM_07790	5414.31	4193.53	5146.68	508.881	408.797	583.16	3163.87	3.12453	3.29696	0.334313	9.34612	9.09e-21	6.26e-18	multidrug resistance-associated protein 5
CCM_02531	6635.38	4253.18	7446.29	198.252	210.062	66.4569	2496.01	4.63917	5.2728	0.495975	9.35365	8.47e-21	6.26e-18	Fungal specific transcription factor
CCM_06133	3237.65	3469.4	4386.24	412.406	374.817	510.888	1809.65	2.97655	3.09446	0.289815	10.2705	9.57e-25	7.68e-22	hypothetical protein
CCM_06056	16346.3	8556.77	12056	657.305	537.512	571.53	7226.78	4.07537	4.38715	0.385505	10.5715	4.04e-26	3.54e-23	a-Factor sex pheromone exporter
CCM_04507	10395.1	14277.7	11815.5	1002.92	722.861	1066.63	6094.08	3.51808	3.7077	0.331398	10.6159	2.51e-26	2.42e-23	hypothetical protein
CCM_09040	4258.86	1936.82	2462.93	124.04	134.893	112.977	1247.53	4.26623	4.54182	0.362143	11.7805	4.92e-32	5.27e-29	MFS multidrug transporter, putative
CCM_05702	8752.38	4356.04	5358.35	148.424	144.16	122.115	3426.59	5.05157	5.47738	0.402352	12.5551	3.73e-36	4.49e-33	Calycin-like protein
CCM_01015	4389.12	2589.97	3785.21	86.9338	100.912	112.146	1374.43	4.81345	5.1641	0.382427	12.5866	2.5e-36	3.45e-33	hypothetical protein
CCM_07141	3685.11	4135.93	4556.1	682.749	688.88	695.306	2687.36	2.53506	2.58194	0.201254	12.5963	2.21e-36	3.45e-33	C6 transcription factor, putative
CCM_04506	9903.85	12982.8	10262	849.195	683.732	935.382	6303.15	3.61199	3.74712	0.280173	12.892	4.99e-38	9.62e-35	DUF323 domain-containing protein
CCM_00990	9151.12	4470.21	6531.67	178.108	181.23	159.497	3531.56	4.91757	5.27996	0.379792	12.9481	2.41e-38	5.8e-35	hypothetical protein
CCM_09041	36209.7	13898.2	15778.4	244.899	252.281	265.828	8327.99	5.91757	6.43202	0.413587	14.3079	1.95e-46	6.27e-43	AMP dependent CoA ligase, putative
CCM_05703	4473.64	3135.12	3795.66	170.687	154.457	195.217	1711.84	4.29649	4.45281	0.277263	15.4961	3.69e-54	1.78e-50	SAM-dependent methyltransferase
CCM_04514	9475.28	6942.92	6237.69	22.2635	22.6538	24.0906	4584.15	7.84969	8.35724	0.357525	21.9556	7.65e-107	7.37e-103	GATA transcription factor LreA

## Sheet: Table S2 505L_505D
Gene	505-D-1	505-D-2	505-D-3	505-L-1	505-L-3	505-L-4	baseMean	log2FoldChange	lfcSE	pvalue	padj	anno
CCM_04514	2.93942	6.64104	6.49544	15495.7	9792.28	6980.84	4584.15	9.93227	0.404716	5.36e-133	5.16e-129	GATA transcription factor LreA
CCM_09041	61.7278	57.8719	114.753	16221.4	9403.35	7427.4	8327.99	6.50596	0.417318	8.52e-55	2.74e-51	AMP dependent CoA ligase, putative
CCM_05702	57.8086	91.0771	154.808	9512.01	8250.17	4171.71	3426.59	5.6881	0.403667	4.31e-45	1.04e-41	Calycin-like protein
CCM_02531	45.0711	43.6411	68.2021	6309.48	1342.12	3333.93	2496.01	5.29889	0.499194	2.54e-26	2.04e-23	Fungal specific transcription factor
CCM_05039	33.3134	36.0514	24.8992	7310.33	462.976	890.258	1306.9	5.05692	0.619726	3.35e-16	1.35e-13	Grg1 protein
CCM_00990	202.82	193.539	107.175	10827	5956.56	4419.8	3531.56	5.02472	0.379964	6.36e-40	1.23e-36	hypothetical protein
CCM_08807	6.85864	16.1282	7.57801	3437.63	123.404	147.899	373.59	4.67156	0.692953	1.57e-11	4.31e-09	hypothetical protein
CCM_06109	0	0	0	192.172	47.6593	15.267	26.1953	4.60285	0.723143	1.95e-10	4.48e-08	Peroxiredoxin, OsmC-like protein
CCM_01015	67.6066	52.1796	48.7158	2518.72	1950.63	791.022	1374.43	4.59628	0.386862	1.49e-32	1.79e-29	hypothetical protein
CCM_09040	59.7682	75.8976	68.2021	2871.85	1254.46	1609.72	1247.53	4.50064	0.366364	1.1e-34	1.51e-31	MFS multidrug transporter, putative
CCM_09042	112.678	102.462	216.515	27159.6	2879.13	1440.82	12148.3	4.46715	0.635163	2.02e-12	6.08e-10	polyketide synthase, putative
CCM_07084	4.89903	7.58976	10.8257	358.005	420.423	101.144	138.944	4.35521	0.564504	1.21e-14	4.31e-12	RTA1 like protein
CCM_05834	0	0	1.08257	55.603	19.5744	61.0681	13.6897	4.2583	0.689632	6.63e-10	1.3e-07	flavin-containing amine oxidasedehydrogenase, putative
CCM_03595	13.7173	13.2821	30.3121	2036.83	358.296	255.722	1529.95	4.2199	0.588777	7.65e-13	2.46e-10	amino acid/polyamine transporter I
CCM_02540	5.87884	7.58976	10.8257	2575.3	91.9144	41.0301	270.146	4.19017	0.725538	7.68e-09	1.23e-06	hypothetical protein
CCM_06056	665.288	854.797	503.397	7335.69	22774.3	15862.4	7226.78	4.18954	0.385395	1.59e-27	1.39e-24	a-Factor sex pheromone exporter
CCM_09038	3.91922	2.84616	0	205.829	34.8934	46.7552	51.5495	4.02467	0.609852	4.13e-11	1.07e-08	RTA1 like protein
CCM_00340	153.83	136.616	181.872	6218.75	2147.22	1433.19	2152.68	3.98224	0.424027	5.92e-21	3.35e-18	membrane protein, putative
CCM_03327	40.172	166.975	12.9909	192.172	8497.82	845.411	828.496	3.97474	0.71488	2.7e-08	3.99e-06	hypothetical protein
CCM_08189	126.395	114.795	202.441	4187.78	1328.5	2333.94	1175.09	3.81754	0.405192	4.44e-21	2.86e-18	PAS-like protein
CCM_06110	0.979806	0.94872	0	198.025	56.1699	41.0301	30.1498	3.77441	0.744677	4.01e-07	4.15e-05	hypothetical protein
CCM_07333	0	0.94872	2.16515	23.4118	178.722	44.8469	34.0865	3.6976	0.706166	1.64e-07	1.98e-05	hypothetical protein
CCM_00420	130.314	161.282	119.083	1717.84	3012.75	1050.56	950.549	3.53535	0.391527	1.72e-19	8.3e-17	methoxy mycolic acid synthase 1
CCM_07083	0	5.69232	3.24772	130.716	70.6379	35.305	44.5586	3.50292	0.63613	3.66e-08	5.11e-06	SCP-like extracellular
CCM_00307	75.4451	42.6924	143.982	4663.82	431.487	644.077	1870.86	3.48769	0.600065	6.17e-09	1.02e-06	hypothetical protein
CCM_05594	53.8893	45.5386	43.3029	5919.28	111.489	159.349	1074.99	3.42601	0.700806	1.02e-06	8.73e-05	glucose repressible protein Grg1
CCM_05703	207.719	295.052	181.872	2904.04	3157.43	1871.16	1711.84	3.41021	0.276139	4.89e-35	7.86e-32	SAM-dependent methyltransferase
CCM_04253	6.85864	15.1795	18.4037	24.3873	970.207	65.839	108.01	3.38844	0.685374	7.66e-07	6.96e-05	hypothetical protein
CCM_07141	397.801	530.335	614.902	6337.76	5000.82	4922.66	2687.36	3.33595	0.201925	2.6e-61	1.25e-57	C6 transcription factor, putative
CCM_06133	193.022	261.847	318.277	3211.32	3462.11	1877.84	1809.65	3.33143	0.291371	2.84e-30	3.04e-27	hypothetical protein
CCM_07790	675.086	468.668	647.379	3634.68	9762.5	6522.83	3163.87	3.29637	0.334046	5.73e-23	3.94e-20	multidrug resistance-associated protein 5
CCM_07353	96.021	57.8719	29.2295	1839.78	322.551	437.018	291.232	3.25024	0.550482	3.54e-09	6.2e-07	adenylosuccinate synthetase
CCM_01265	0	2.84616	0	751.128	13.6169	2.86257	97.6963	3.21694	0.751945	1.88e-05	0.000894492	protein bli-3
CCM_02660	3.91922	3.79488	6.49544	352.152	28.0849	9.54188	51.3602	3.2151	0.690128	3.18e-06	0.000223814	DNA-binding protein
CCM_08296	74.4653	81.5899	256.57	27812.2	58.7231	55.3429	2434.23	3.21032	0.753036	2.02e-05	0.000930298	hypothetical protein
CCM_03576	1475.59	1258	3413.35	52877.5	9185.48	24169.6	15276.5	3.15291	0.567287	2.73e-08	3.99e-06	vacuolar carboxypeptidase Cps1, putative
CCM_04712	292.962	263.744	325.855	377.515	11051.9	2505.7	1603.26	3.13854	0.620172	4.18e-07	4.19e-05	GATA transcription factor nreB-Penicillium chrysogenum
CCM_05773	5.87884	1.89744	3.24772	437.995	29.7871	2.86257	71.3134	3.12313	0.726637	1.72e-05	0.000830121	hypothetical protein
CCM_02674	3.91922	0.94872	0	311.182	9.36165	4.77094	41.3188	3.07925	0.747183	3.77e-05	0.00153283	short chain dehydrogenase/reductase family
CCM_04506	1259.05	1583.41	1107.47	14987.4	7719.1	13364.4	6303.15	3.07738	0.279734	3.78e-28	3.64e-25	DUF323 domain-containing protein
CCM_07855	105.819	131.872	312.864	11639.6	642.55	676.52	4283.31	3.05103	0.671851	5.59e-06	0.000336822	RNA binding protein
CCM_08103	136.193	232.436	79.0278	3204.49	761.698	1112.58	1047.61	3.04507	0.506665	1.85e-09	3.5e-07	flavin-binding monooxygenase-like protein
CCM_02585	1309.02	1718.13	373.488	19512.7	14308	4378.77	6695.5	3.01427	0.517259	5.63e-09	9.55e-07	hypothetical protein
CCM_03587	24.4952	17.077	138.569	823.314	1063.82	312.974	286.735	2.98979	0.571971	1.72e-07	2.05e-05	chitinase 3 precursor, putative
CCM_08231	27.4346	27.5129	142.9	6683.09	84.2548	24.8089	681.831	2.98631	0.743718	5.93e-05	0.00211029	class V chitinase, putative
CCM_07332	57.8086	212.513	193.781	474.089	3133.6	1886.43	1019.19	2.97811	0.550026	6.15e-08	8e-06	hypothetical protein
CCM_03485	23.5153	22.7693	51.9635	2188.03	15.3191	58.2055	224.074	2.95125	0.734445	5.86e-05	0.00210728	hypothetical protein
CCM_09250	494.802	419.334	176.459	3240.58	4954.87	1670.78	2276.96	2.89126	0.429273	1.64e-11	4.38e-09	Beta-lactamase-like protein
CCM_02302	107.779	122.385	429.782	415.559	1634.03	6620.16	1114.97	2.89057	0.625866	3.87e-06	0.000256854	hypothetical protein
CCM_02951	94.0614	479.104	243.579	313.133	6699.54	3752.82	1407.96	2.88272	0.628046	4.43e-06	0.000286666	nitrate reductase
CCM_04912	14.6971	4.7436	18.4037	408.731	26.3828	124.999	94.7917	2.8521	0.650508	1.16e-05	0.000615705	hypothetical protein
CCM_02746	8.81825	14.2308	35.7249	924.765	22.9786	21.9463	90.92	2.83013	0.723643	9.19e-05	0.00285762	hypothetical protein
CCM_06319	0.979806	0	0	9.75491	15.3191	9.54188	5.46248	2.8257	0.690572	4.28e-05	0.00166296	Protein kinase-like domain
CCM_02806	3.91922	14.2308	11.9083	648.701	16.1701	17.1754	115.803	2.80843	0.714195	8.41e-05	0.00267422	RTA1 like protein
CCM_03920	46.0509	41.7437	42.2204	584.319	225.531	242.364	221.425	2.78726	0.393403	1.39e-12	4.32e-10	hypothetical protein
CCM_09342	0	0.94872	0	3.90196	19.5744	20.9921	4.0363	2.78494	0.751064	0.000208905	0.00521505	hypothetical protein
CCM_03715	314.518	356.719	415.708	3431.78	3169.34	1518.11	1475.23	2.78402	0.296801	6.59e-21	3.53e-18	Thioesterase
CCM_05068	0	0.94872	6.49544	115.108	22.9786	11.4503	23.7254	2.77704	0.71705	0.000107562	0.00322569	hypothetical protein
CCM_08230	108.758	53.1283	251.157	5745.64	283.403	169.846	718.017	2.77296	0.688328	5.61e-05	0.00203362	LysM domain protein
CCM_08711	1.95961	2.84616	25.9818	806.731	6.80847	1.90838	73.0279	2.75299	0.75375	0.000259807	0.00612103	hypothetical protein
CCM_06820	51.9297	38.8975	51.9635	756.981	199.999	244.272	173.061	2.75087	0.462135	2.64e-09	4.8e-07	YT521-B-like splicing factor, putative
CCM_06254	615.318	3606.09	2618.74	5341.79	30431.3	28551.2	10590.6	2.68377	0.561814	1.78e-06	0.000141789	ammonium transporter MEP1
CCM_01629	3.91922	0.94872	17.3212	1366.66	13.6169	92.5563	325.373	2.68103	0.743867	0.000313133	0.0069846	potassium/sodium efflux P-type ATPase
CCM_06442	41.1519	93.9233	38.9726	1405.68	119.999	263.356	392.539	2.657	0.600237	9.57e-06	0.000518276	Bactericidal permeability-increasing protein, alpha/beta domain
CCM_04507	1562.79	1844.31	869.306	12835.5	6639.11	10097.2	6094.08	2.648	0.331143	1.28e-15	4.74e-13	hypothetical protein
CCM_04883	2.93942	8.53848	16.2386	659.432	39.9998	2.86257	106.866	2.64665	0.729257	0.000284262	0.00652178	hypothetical protein
CCM_00468	53.8893	60.7181	82.2756	2215.34	137.02	72.5183	465.671	2.60961	0.663505	8.39e-05	0.00267422	hypothetical protein
CCM_03421	721.137	1369	3973.04	3444.46	35275.5	18711.6	9588.36	2.59185	0.596309	1.38e-05	0.000694286	urea active transporter
CCM_02112	235.153	693.514	284.717	2314.84	478.295	9321.47	1266.07	2.57708	0.65357	8.04e-05	0.00262488	flotillin domain-containing protein
CCM_03764	2.93942	6.64104	8.66059	41.9461	58.7231	33.3966	27.3334	2.57412	0.441767	5.65e-09	9.55e-07	hypothetical protein
CCM_08102	10.7779	9.4872	3.24772	128.765	35.7445	32.4424	35.5189	2.51677	0.565145	8.46e-06	0.000476482	hypothetical protein
CCM_01529	58.7884	118.59	20.5689	2192.9	194.041	68.7016	529.197	2.51632	0.68043	0.000217188	0.00536621	C2 domain protein
CCM_01455	61.7278	36.0514	156.973	3975.13	50.2125	25.7631	433.755	2.5156	0.735518	0.000625798	0.0114425	peptidoglycan binding domain containing protein
CCM_00963	194.981	200.18	277.139	211.682	2908.07	2214.67	775.523	2.5143	0.551315	5.1e-06	0.000315154	siroheme synthase, putative
CCM_09076	966.089	1256.11	1549.16	1594.93	25936	4993.27	4650.02	2.50957	0.595034	2.47e-05	0.0010673	ammonium transporter MEP2
CCM_08767	1.95961	4.7436	15.156	308.255	7.65953	7.63351	37.7961	2.48216	0.726082	0.000629521	0.0114439	hypothetical protein
CCM_00151	290.023	217.257	363.745	2978.17	1554.03	874.037	1064.22	2.44851	0.385517	2.14e-10	4.76e-08	deoxyribodipyrimidine photo-lyase Phr1, putative
CCM_06443	11.7577	2.84616	5.41287	946.226	3.40424	2.86257	163.016	2.41327	0.748608	0.0012656	0.0189036	WSC domain protein, putative
CCM_01055	18.6163	4.7436	7.57801	394.098	22.1275	10.4961	78.5435	2.39957	0.716232	0.000807317	0.0136335	hypothetical protein
CCM_06613	28.4144	54.077	12.9909	157.054	605.954	47.7094	196.302	2.39661	0.607332	7.94e-05	0.00261439	2-epi-5-epi-valiolone synthase
CCM_03204	94.0614	13.2821	74.6976	3729.3	41.7019	19.0838	543.646	2.38847	0.741319	0.00127336	0.0189569	hypothetical protein
CCM_06103	2107.56	4248.37	4792.55	4881.36	27618.6	45432.7	9867.42	2.38387	0.547894	1.36e-05	0.000687369	perilipin-like protein MPL1
CCM_09229	69.5662	59.7694	674.443	9616.39	230.637	101.144	980.758	2.38369	0.738633	0.00125026	0.0187949	endo alpha-1,4 polygalactosaminidase
CCM_01518	7.83845	3.79488	7.57801	168.76	18.7233	9.54188	35.905	2.35789	0.668784	0.000422472	0.00877358	Beta-ketoacyl synthase
CCM_08478	0	0	0	1.95098	20.4254	4.77094	7.07684	2.35536	0.736928	0.00139259	0.0199985	interferon-induced GTP-binding protein Mx2
CCM_09243	448.751	769.412	630.058	647.726	7942.93	4536.21	1694.4	2.35375	0.573133	4.01e-05	0.00158423	salicylate hydroxylase
CCM_01809	303.74	187.847	896.371	5066.7	2776.15	1279.57	2544.66	2.31942	0.523258	9.31e-06	0.000508509	Fungal transcriptional regulatory protein
CCM_07919	167.547	134.718	29.2295	1812.46	116.595	504.766	253.87	2.28455	0.643829	0.000387602	0.00829986	Phospholipase A2
CCM_06134	58.7884	84.4361	41.1378	331.667	352.338	262.402	228.556	2.27076	0.275424	1.66e-16	7.26e-14	hypothetical protein
CCM_00677	116.597	166.975	97.4316	946.226	897.867	358.775	903.872	2.26936	0.451508	5e-07	4.87e-05	hypothetical protein
CCM_05323	929.836	330.155	995.967	30174.9	251.913	452.285	5094.64	2.25696	0.725622	0.00186846	0.0242648	hypothetical protein
CCM_05222	144.031	119.539	110.422	2646.51	188.935	113.548	472.585	2.23521	0.648609	0.000568618	0.0107646	epoxide hydrolase
CCM_06079	5.87884	6.64104	11.9083	957.932	34.0424	12.4044	658.598	2.21987	0.743735	0.00283798	0.0335543	hypothetical protein
CCM_08806	60.748	28.4616	41.1378	116.083	585.529	97.3272	102.225	2.20709	0.560626	8.26e-05	0.00265208	NADPH dehydrogenase
CCM_02675	32.3336	51.2309	28.1469	527.741	111.489	62.0222	134.956	2.1909	0.561681	9.6e-05	0.0029634	hypothetical protein
CCM_01264	40.172	13.2821	56.2938	418.486	178.722	64.8848	112.264	2.17781	0.550956	7.72e-05	0.0025667	MFS monocarboxylate transporter, putative
CCM_00450	0	0.94872	3.24772	64.3824	4.25529	4.77094	32.0388	2.17169	0.710117	0.00222664	0.0275429	phosphatidylcholine-hydrolyzing phospholipase C
CCM_02760	3.91922	5.69232	3.24772	106.329	14.468	4.77094	83.6795	2.17065	0.661043	0.00102466	0.0161333	3-oxoacyl-(acyl-carrier-protein) reductase
CCM_07636	0.979806	5.69232	8.66059	39.0196	40.8508	16.2212	18.3527	2.17044	0.565712	0.000124719	0.00357677	hypothetical protein
CCM_06367	16.6567	14.2308	14.0735	53.652	134.467	52.4804	51.821	2.16159	0.453766	1.9e-06	0.000147734	hypothetical protein
CCM_08919	21.5557	10.4359	64.9544	694.55	78.2974	33.3966	202.555	2.16033	0.66439	0.00114756	0.0176643	hypothetical protein
CCM_08012	130.314	48.3847	122.331	1883.67	234.892	48.6636	253.589	2.1588	0.668211	0.00123482	0.0186793	Cytochrome P450
CCM_04508	1210.06	1333.9	554.277	5144.74	5238.27	4457.01	3532.99	2.15733	0.312764	5.29e-12	1.5e-09	hypothetical protein
CCM_05732	13.7173	1.89744	14.0735	348.25	11.0638	6.67932	74.9205	2.15028	0.719751	0.00281239	0.0332926	efflux pump antibiotic resistance protein, putative
CCM_00096	992.544	1194.44	3336.49	2408.49	14829.7	16065.7	7504.98	2.14329	0.559251	0.00012688	0.00360652	urease
CCM_08380	4.89903	3.79488	9.74316	20.4853	67.2337	20.038	15.5388	2.14222	0.568613	0.00016492	0.00446396	hypothetical protein
CCM_06343	65.647	59.7694	84.4407	1143.28	196.595	55.3429	222.122	2.13344	0.621988	0.000603518	0.0112115	hypothetical protein
CCM_00715	0.979806	8.53848	61.7067	2030.97	6.80847	2.86257	200.231	2.12605	0.744093	0.00427353	0.0449656	Cyanovirin-N
CCM_02535	63.6874	18.0257	115.835	1456.41	94.4675	124.044	289.16	2.12254	0.690986	0.002128	0.0266997	Methyltransferase type 11
CCM_03287	249.851	237.18	329.102	601.878	3251.05	537.208	757.476	2.09945	0.514668	4.52e-05	0.00173471	FAD binding domain protein
CCM_01516	4.89903	10.4359	3.24772	50.7255	51.0635	14.3128	15.8503	2.09936	0.61749	0.000674298	0.0120325	epoxide hydrolase 1
CCM_08264	25.475	35.1026	73.615	697.476	119.999	82.0602	628.012	2.09003	0.596596	0.000459613	0.00928506	C6 zinc finger domain-containing protein
CCM_04573	20.5759	23.718	55.2112	224.363	215.318	64.8848	109.95	2.08493	0.466957	8.01e-06	0.000456677	Pumilio-family RNA binding repeat protein
CCM_06862	401.72	151.795	266.313	9428.12	39.1487	132.632	1558.76	2.0748	0.73299	0.00464601	0.0473244	Hydrophobin
CCM_08013	129.334	74.9489	206.771	2173.39	387.232	65.839	300.156	2.07291	0.65367	0.00151817	0.0212016	FAD-binding, type 2
CCM_00774	381.145	646.078	241.414	2084.62	2056.16	1578.23	1080.49	2.07192	0.316401	5.82e-11	1.47e-08	cryptochrome DASH
CCM_06013	32.3336	45.5386	63.8718	293.623	239.999	129.77	187.877	2.05587	0.392204	1.59e-07	1.96e-05	ankyrin repeat-containing domain
CCM_04509	7.83845	18.0257	12.9909	123.887	54.4678	26.7173	30.6232	2.03662	0.547605	0.000199907	0.00509416	hypothetical protein
CCM_04310	224.376	180.257	293.377	3394.71	449.359	144.082	445.562	2.02575	0.627557	0.00124661	0.0187693	alanyl-tRNA synthetase
CCM_03774	5.87884	16.1282	3.24772	38.0441	40.8508	55.3429	23.151	2.02563	0.54457	0.000199466	0.00509416	hypothetical protein
CCM_07879	485.004	487.642	525.048	1316.91	3979.55	1381.66	1018.39	2.02059	0.369377	4.49e-08	6.01e-06	ethylene receptor
CCM_09151	536.934	621.412	1025.2	1701.26	3339.56	4695.56	1763.28	2.02	0.368084	4.07e-08	5.6e-06	hypothetical protein
CCM_00771	60.748	117.641	80.1104	402.878	401.7	386.446	178.114	2.01853	0.426985	2.27e-06	0.000171194	Major facilitator superfamily transporter
CCM_04959	27.4346	26.5642	137.487	749.177	381.274	67.7474	182.772	2.01333	0.644544	0.00178628	0.0234504	hypothetical protein
CCM_05377	7.83845	19.9231	1.08257	236.069	29.7871	9.54188	82.5352	2.00854	0.714468	0.00493505	0.0487516	hypothetical protein
CCM_01847	905.341	1773.16	1807.9	4451.17	2386.37	15580.9	3924.18	2.00573	0.516332	0.00010251	0.00312591	pH-response transcription factor pacC/RIM101
CCM_00890	4.89903	16.1282	20.5689	68.2844	78.2974	45.801	31.2517	2.00175	0.450499	8.85e-06	0.000493196	hypothetical protein
CCM_05507	60.748	44.5898	93.1013	336.544	442.551	122.136	126.826	1.99627	0.432102	3.84e-06	0.000256854	ThiJ/PfpI domain-containing protein
CCM_03309	229.275	353.873	710.168	426.29	3779.55	2255.7	826.065	1.99599	0.536732	0.000200178	0.00509416	vacuolar membrane PQ loop repeat protein
CCM_00714	1.95961	0	88.771	7340.57	4.25529	0.954188	652.189	1.98456	0.697101	0.00441505	0.0458442	conidiation-specific protein, putative
CCM_00949	1180.67	2939.13	1211.4	610.657	23916.5	6189.82	3584.45	1.98211	0.643199	0.00205858	0.0260347	hypothetical protein
CCM_08062	2.93942	0.94872	5.41287	41.9461	31.4892	0.954188	13.5508	1.982	0.699846	0.00462498	0.0473103	hypothetical protein
CCM_00909	3.91922	6.64104	0	2017.32	1.70212	1.90838	262.659	1.97915	0.734807	0.00707224	0.0619528	extracellular lipase, putative
CCM_09082	20.5759	16.1282	24.8992	369.711	19.5744	13.3586	53.271	1.97171	0.683583	0.00392197	0.0421316	S-(hydroxymethyl)glutathione dehydrogenase
CCM_01860	1020.96	908.874	360.497	1657.36	4559.12	3901.68	1401.85	1.95924	0.428218	4.75e-06	0.000301434	glutamyl-tRNA(Gln) amidotransferase subunit A
CCM_08662	112.678	90.1284	422.204	3979.03	342.977	131.678	1121.35	1.95133	0.683942	0.00432995	0.0452202	cytochrome P450, putative
CCM_08759	656.47	1170.72	821.673	1652.48	5068.06	5122.08	2163.66	1.94684	0.449641	1.49e-05	0.000741462	hypothetical protein
CCM_08842	1997.82	1709.59	3132.97	20343.9	11893.5	2013.34	11633.5	1.93261	0.546033	0.00040108	0.00845745	bacteriodes thetaiotaomicron symbiotic chitinase, putative
CCM_07347	2.93942	6.64104	37.8901	408.731	38.2977	21.9463	461.473	1.92837	0.689672	0.00517278	0.0502206	NB-ARC and ankyrin domain protein
CCM_01631	0.979806	5.69232	8.66059	46.8236	44.2551	4.77094	45.7841	1.91758	0.629615	0.00232193	0.0285384	hypothetical protein
CCM_03032	93.0816	87.2822	132.074	687.721	352.338	286.257	275.498	1.91694	0.409014	2.78e-06	0.000199619	GPI anchored endo-1,3(4)-beta-glucanase
CCM_08843	165.587	168.872	509.892	5195.46	922.548	96.373	2456.5	1.91301	0.677896	0.00477277	0.0477496	LysM domain-containing protein
CCM_08262	1.95961	7.58976	68.2021	2330.45	27.2339	4.77094	354.039	1.90722	0.752042	0.011211	0.0844639	alcohol dehydrogenase, putative
CCM_02663	3.91922	9.4872	2.16515	20.4853	47.6593	25.7631	18.8497	1.90107	0.654365	0.00367009	0.0402021	hypothetical protein
CCM_02869	0.979806	0	0	7.80393	5.10635	2.86257	4.32622	1.89498	0.712099	0.00778821	0.0655434	hypothetical protein
CCM_08760	35.273	68.3078	225.175	490.672	191.488	952.28	360.123	1.8694	0.587281	0.00145686	0.0207148	MFS multidrug transporter, putative
CCM_03575	431.115	343.437	400.552	1277.89	1469.78	1629.75	720.173	1.86802	0.188	2.9e-23	2.15e-20	DUF1212 domain membrane protein
CCM_03585	35.273	53.1283	41.1378	391.172	104.68	71.5641	120.14	1.86714	0.490966	0.000142954	0.00400437	hypothetical protein
CCM_08104	468.347	508.514	180.79	2773.32	793.187	1357.81	1018.53	1.86341	0.468992	7.09e-05	0.00240734	hypothetical protein
CCM_04513	147.951	161.282	203.524	457.505	765.953	710.87	339.996	1.8613	0.2547	2.72e-13	9.34e-11	chromosomal organization and DNA repair protein Mms21
CCM_06306	85.2431	54.077	201.359	2275.82	197.446	99.2356	1935.34	1.85999	0.678825	0.00614356	0.0565959	hypothetical protein
CCM_06005	130.314	103.41	198.111	1450.56	145.531	411.255	393.188	1.85547	0.552842	0.000790109	0.0133805	minor allergen Alt a 7
CCM_06437	0	0	3.24772	39.0196	1.70212	2.86257	6.60341	1.85394	0.75102	0.0135657	0.0956246	hypothetical protein
CCM_08634	54.8691	64.513	147.23	1010.61	109.787	200.38	435.33	1.8513	0.578907	0.0013842	0.0199673	galactose-1-phosphate uridylyltransferase
CCM_08663	101.9	54.077	1923.73	19306.9	62.1273	117.365	1850.25	1.8478	0.750434	0.0138046	0.0963974	Acyl-CoA N-acyltransferase
CCM_06547	10.7779	12.3334	3.24772	105.353	33.1913	10.4961	25.736	1.84477	0.661544	0.00529396	0.0509616	short-chain dehydrogenases/reductase, putative
CCM_00040	63.6874	205.872	114.753	31.2157	1043.4	1202.28	472.373	1.81935	0.67272	0.00684128	0.0605906	uracil permease
CCM_08119	2327.04	4951.37	6921.97	10302.2	24361.6	22417.7	17819.4	1.81922	0.43211	2.55e-05	0.0010932	glutamine synthetase
CCM_04309	0	0	2.16515	143.397	1.70212	0	13.1056	1.8186	0.691194	0.00851073	0.0694995	hypothetical protein
CCM_08175	0.979806	12.3334	9.74316	25.3628	39.1487	49.6178	20.3511	1.81655	0.61473	0.00312629	0.035646	hypothetical protein
CCM_09452	13.7173	18.0257	12.9909	87.7942	47.6593	43.8927	37.2108	1.80864	0.440033	3.95e-05	0.00156729	hypothetical protein
CCM_06743	52.9095	45.5386	148.313	1483.72	83.4038	141.22	733.054	1.80635	0.690356	0.00888249	0.0716848	hypothetical protein
CCM_06026	0	1.89744	5.41287	18.5343	34.8934	1.90838	7.37279	1.80358	0.738432	0.014588	0.100336	hypothetical protein
CCM_03765	23.5153	51.2309	22.734	53.652	222.126	125.953	58.2051	1.80106	0.497413	0.000293641	0.00664207	hypothetical protein
CCM_03778	105.819	647.027	45.4681	529.692	1634.88	2115.44	558.841	1.79743	0.676079	0.00784637	0.0658678	hypothetical protein
CCM_07202	191.062	137.564	134.239	3052.31	40.8508	91.6021	707.717	1.79436	0.704855	0.0109052	0.0832011	hypothetical protein
CCM_08218	7.83845	9.4872	14.0735	187.294	29.7871	0.954188	48.2756	1.79091	0.707886	0.0114083	0.085416	hypothetical protein
CCM_05123	37.2326	32.2565	121.248	984.27	68.9358	52.4804	281.425	1.78477	0.674001	0.00809635	0.0671587	proteinase T precursor
CCM_00838	12.7375	45.5386	19.4863	67.3089	205.956	54.3887	53.22	1.78248	0.529099	0.000754694	0.0130741	hypothetical protein
CCM_00888	10.7779	4.7436	21.6515	209.731	9.36165	6.67932	32.4618	1.77859	0.706177	0.0117818	0.0875998	cupin domain protein
CCM_01107	5.87884	5.69232	20.5689	38.0441	97.0207	29.5798	24.7907	1.7671	0.66151	0.00755571	0.0644308	hypothetical protein
CCM_09416	34.2932	53.1283	53.0461	158.03	279.998	92.5563	122.437	1.76583	0.403561	1.21e-05	0.000625798	Rho GTPase activation protein
CCM_05595	73.4855	71.154	70.3673	467.26	228.084	120.228	160.561	1.76442	0.4139	2.02e-05	0.000930298	hypothetical protein
CCM_08483	2.93942	55.0258	0	1.95098	133.616	729	77.1552	1.75847	0.708907	0.0131183	0.093195	Major facilitator superfamily transporter
CCM_01868	11.7577	12.3334	9.74316	24.3873	95.3186	35.305	19.4916	1.75779	0.632556	0.00545482	0.0522491	hypothetical protein
CCM_09598	33.3134	57.8719	25.9818	111.206	280.849	71.5641	70.0556	1.75628	0.489871	0.000336848	0.00737697	hypothetical protein
CCM_00939	50.9499	20.8718	4.33029	47.7991	209.361	88.7395	40.8846	1.74615	0.641373	0.00647857	0.0585624	hypothetical protein
CCM_00948	827.936	1309.23	583.507	513.108	8083.36	3221.34	1676.36	1.74271	0.587249	0.00300152	0.0347334	glucan 1,3-beta-glucosidase
CCM_06849	1320.78	1399.36	2471.51	17617.4	2371.05	2289.1	3534.54	1.73798	0.576159	0.00255722	0.0307249	alpha,alpha-trehalose phosphate synthase subunit TPS3
CCM_09074	26.4548	57.8719	17.3212	38.0441	421.274	27.6715	67.1912	1.73737	0.649156	0.00744285	0.063864	Glycoside hydrolase, family 36
CCM_03008	595.722	730.514	449.268	615.535	3027.22	3276.68	1456.06	1.73705	0.479359	0.000290419	0.00660019	hypothetical protein
CCM_03385	2.93942	5.69232	1.08257	6.82844	41.7019	3.81675	6.04226	1.73641	0.714285	0.0150583	0.102064	hypothetical protein
CCM_07880	334.114	264.693	1695.31	10760.6	1255.31	761.442	2272.24	1.73598	0.695789	0.0125964	0.090916	aminopeptidase Y
CCM_01729	75.4451	79.6925	339.928	1945.13	187.233	332.058	510.171	1.73301	0.648447	0.00752759	0.0642479	monooxygenase, putative
CCM_02038	205.759	202.077	109.34	262.407	1371.91	431.293	349.399	1.73197	0.514835	0.000767869	0.0131357	sugar isomerase, KpsF/GutQ
CCM_08718	15.6769	21.8206	41.1378	132.667	70.6379	94.4646	80.3887	1.72226	0.449841	0.00012888	0.0036419	metal ion resistance protein/transporter (Zrc1), putative
CCM_07972	11.7577	5.69232	1.08257	28.2892	48.5104	9.54188	13.1712	1.71853	0.640117	0.00725913	0.0629038	acid phosphatase
CCM_04012	2.93942	6.64104	2.16515	24.3873	31.4892	5.72513	16.9081	1.71508	0.66501	0.00990768	0.0776003	nuclear membrane fusion protein Kar5, putative
CCM_01492	5563.34	14510.7	6766.08	9025.24	51489.1	45446.1	11523.4	1.71304	0.555737	0.00205295	0.0260293	BYS1 domain-containing protein
CCM_00501	37.2326	8.53848	28.1469	467.26	12.7659	7.63351	106.837	1.70125	0.714351	0.017241	0.110996	galactose-proton symport, putative
CCM_03461	3.91922	12.3334	11.9083	5.85295	34.0424	94.4646	18.3754	1.69901	0.666689	0.010821	0.0826891	hypothetical protein
CCM_04189	472.267	1023.67	292.295	999.878	3782.11	2024.79	1050.76	1.69718	0.496179	0.00062504	0.0114425	efflux pump antibiotic resistance protein, putative
CCM_02202	1.95961	2.84616	8.66059	6.82844	45.1061	12.4044	17.6777	1.69483	0.625883	0.00677099	0.0603006	bacterioferritin comigratory protein, putative
CCM_07182	1601.98	3299.65	1115.05	1578.34	14612.7	8549.53	4117.24	1.69362	0.57034	0.00298298	0.034715	hypothetical protein
CCM_04395	105.819	70.2053	700.425	5064.75	184.68	506.674	1374.98	1.6867	0.718952	0.0189732	0.118487	Oligopeptide transporter OPT superfamily
CCM_09195	27.4346	47.436	46.5506	232.167	84.2548	120.228	125.642	1.68391	0.416888	5.36e-05	0.00196481	hypothetical protein
CCM_07755	37.2326	56.9232	4.33029	317.035	84.2548	46.7552	75.6344	1.68213	0.636995	0.00827295	0.067903	hypothetical protein
CCM_06053	10.7779	42.6924	7.57801	14.6324	243.403	32.4424	41.8683	1.67856	0.669644	0.0121885	0.0891949	hypothetical protein
CCM_00439	5.87884	23.718	43.3029	143.397	75.7442	60.1139	91.4384	1.67353	0.500423	0.000825107	0.0137585	hypothetical protein
CCM_08120	11.7577	27.5129	14.0735	92.6716	82.5527	30.534	35.3661	1.66865	0.531916	0.00170656	0.0228394	hypothetical protein
CCM_08259	45.0711	42.6924	261.983	2724.55	135.318	26.7173	1618.77	1.66146	0.719087	0.0208597	0.125003	MFS monocarboxylate transporter, putative
CCM_03652	2.93942	6.64104	4.33029	102.427	0	8.5877	30.3151	1.66133	0.730967	0.0230397	0.132781	bacteriodes thetaiotaomicron symbiotic chitinase, putative
CCM_02532	370.367	360.514	410.295	1670.04	841.697	1228.04	694.306	1.65768	0.266655	5.08e-10	1.02e-07	CorA family metal ion transporter, putative
CCM_04025	6.85864	2.84616	23.8166	79.9903	34.0424	22.9005	26.2396	1.65499	0.587485	0.0048462	0.0481919	hypothetical protein
CCM_07767	805.401	1069.21	1194.08	1015.49	6074.86	3821.52	1726.56	1.65466	0.448821	0.000227192	0.0055564	nitrogen metabolic regulation protein
CCM_09161	696.642	578.719	633.305	2417.27	1469.78	2341.58	1220.13	1.65382	0.260519	2.18e-10	4.76e-08	exosome component 2
CCM_06777	1089.54	1571.08	2598.18	10121.7	2590.62	5826.27	3680.13	1.64859	0.438307	0.000169054	0.0045503	universal stress protein family domain protein
CCM_04719	7.83845	5.69232	9.74316	27.3137	27.2339	35.305	15.6589	1.64054	0.559512	0.00336686	0.0377992	Cytochrome P450
CCM_06800	48.0105	45.5386	47.6332	134.618	194.892	135.495	83.0327	1.63995	0.323766	4.08e-07	4.18e-05	hypothetical protein
CCM_07949	151.87	174.564	504.479	1901.23	350.636	895.983	1103.14	1.6392	0.51908	0.00158908	0.021969	plasma membrane calcium-transporting ATPase 2
CCM_01728	62.7076	90.1284	216.515	1238.87	223.829	109.732	312.576	1.63902	0.616646	0.0078615	0.0658726	pyoverdine/dityrosine biosynthesis protein, putative
CCM_06237	113.658	150.846	72.5324	128.765	837.442	263.356	165.469	1.63893	0.508818	0.00127717	0.0189627	hypothetical protein
CCM_06055	590.823	478.155	492.571	898.427	2524.24	1753.8	912.159	1.63377	0.345738	2.3e-06	0.000171497	DUF757 domain protein
CCM_01384	2038	3346.14	4532.73	2254.36	23525	13720.3	10271.9	1.63241	0.569686	0.00416402	0.0440928	NADP-specific glutamate dehydrogenase
CCM_04713	181.264	161.282	134.239	194.123	1084.25	443.698	298.371	1.63235	0.49128	0.00089171	0.0146313	GCN5-related N-acetyltransferase
CCM_04422	509.499	1341.49	557.525	2066.09	1377.01	5450.32	1348.13	1.62814	0.525587	0.00194993	0.0249879	calcineurin binding protein, putative
CCM_09212	0	0.94872	0	6.82844	6.80847	1.90838	2.21241	1.62673	0.750177	0.0301235	0.157328	hypothetical protein
CCM_05526	500.681	364.309	7358.25	19917.6	14062.9	6812.9	8503.29	1.62636	0.684054	0.0174287	0.111664	Proline oxidase
CCM_07561	417.397	755.181	401.635	775.515	2570.2	2094.44	950.884	1.62437	0.438198	0.000209776	0.00522327	hypothetical protein
CCM_03788	506.56	836.771	456.846	4290.21	1355.74	854.953	1078.22	1.62408	0.500789	0.00118265	0.0180617	Hsp70 nucleotide exchange factor (Fes1), putative
CCM_09491	12.7375	15.1795	15.156	93.6471	61.2762	11.4503	61.0385	1.62309	0.536332	0.00247581	0.0298959	hypothetical protein
CCM_06614	50.9499	83.4874	6.49544	125.838	428.934	56.2971	137.258	1.62302	0.628182	0.0097752	0.0770511	catechol O-methyltransferase
CCM_03768	0	0	0	6.82844	0.851059	2.86257	2.16979	1.62139	0.750048	0.0306399	0.159195	hypothetical protein
CCM_05157	29.3942	34.1539	115.835	802.829	81.7017	22.9005	235.401	1.617	0.682955	0.0179012	0.113859	hypothetical protein
CCM_03777	503.62	2785.44	161.303	1713.94	6350.6	7399.73	2129.75	1.60971	0.674792	0.0170561	0.110675	zinc finger protein OZF
CCM_08106	61.7278	41.7437	54.1287	288.745	200.85	56.2971	134.698	1.60061	0.463457	0.000553095	0.0106168	hypothetical protein
CCM_00291	5.87884	6.64104	10.8257	30.2402	55.3188	5.72513	22.8939	1.59908	0.573108	0.00526756	0.0507582	hypothetical protein
CCM_06052	1072.89	3089.03	292.295	1943.18	9015.27	6133.52	2649.77	1.59809	0.588614	0.00662742	0.0594616	MFS multidrug transporter, putative
CCM_09656	43.1115	55.9745	57.3764	220.461	191.488	91.6021	99.3045	1.592	0.348372	4.88e-06	0.000306959	amino acid transporter
CCM_04471	1337.44	2726.62	1943.22	4530.18	7874.85	7143.05	3845.88	1.58868	0.376366	2.43e-05	0.00106002	MFS transporter, putative
CCM_02075	486.964	884.207	690.682	1073.04	2165.09	3534.31	1015.26	1.58075	0.411686	0.000123183	0.00355386	WD repeat containing protein 44
CCM_07134	79.3643	137.564	96.349	481.893	413.615	150.762	234.542	1.57984	0.432862	0.000262484	0.006154	hypothetical protein
CCM_05043	51.9297	71.154	86.6059	428.241	192.339	85.877	169.787	1.57766	0.446884	0.00041499	0.00867428	alpha/beta hydrolase fold-3
CCM_00377	0	3.79488	3.24772	18.5343	6.80847	10.4961	12.3741	1.57416	0.678752	0.0203843	0.123227	Major facilitator superfamily transporter
CCM_01414	40.172	30.359	48.7158	8.77942	114.042	437.018	67.674	1.57076	0.714024	0.0278156	0.150919	hypothetical protein
CCM_04352	6.85864	0.94872	3.24772	46.8236	11.0638	3.81675	74.3398	1.57033	0.649816	0.0156674	0.104623	integral membrane protein, putative
CCM_03569	869.088	1602.39	821.673	1288.62	7459.53	2599.21	1863.27	1.56869	0.497068	0.00160009	0.022004	Major facilitator superfamily transporter
CCM_08794	48.9903	23.718	108.257	406.78	102.978	133.586	170.375	1.56813	0.520068	0.0025678	0.0308137	hypothetical protein
CCM_01592	35.273	46.4873	55.2112	118.034	242.552	81.106	100.172	1.56278	0.397488	8.44e-05	0.00267422	TPR domain protein
CCM_09350	234.174	214.411	164.551	371.662	773.613	746.175	297.423	1.55879	0.301975	2.44e-07	2.87e-05	A/G-specific adenine glycosylase
CCM_08703	27.4346	55.9745	110.422	387.27	110.638	165.075	212.491	1.5503	0.489034	0.0015237	0.0212481	ankyrin repeat-containing domain
CCM_06088	0	1.89744	2.16515	3.90196	17.0212	4.77094	4.19197	1.54996	0.739648	0.0361232	0.176039	Phosphotransferase enzyme family domain protein
CCM_07955	0	0.94872	14.0735	9.75491	44.2551	21.9463	15.7415	1.54358	0.706907	0.0289934	0.154354	vitamin H transporter, putative
CCM_04839	9.79806	12.3334	3.24772	64.3824	36.5955	6.67932	16.9192	1.54103	0.669041	0.0212597	0.126646	hypothetical protein
CCM_06906	47.0307	68.3078	37.8901	57.554	371.062	107.823	83.3986	1.5398	0.545697	0.00477693	0.0477496	MFS transporter Seo1, putative
CCM_00613	0	0.94872	0	6.82844	9.36165	0	2.69148	1.53502	0.750993	0.0409552	0.189097	hypothetical protein
CCM_02364	4.89903	2.84616	2.16515	13.6569	31.4892	2.86257	7.66819	1.53346	0.709448	0.0306577	0.159195	hypothetical protein
CCM_08117	0	6.64104	5.41287	4.87745	21.2765	24.8089	8.98018	1.53246	0.66457	0.0211138	0.126145	hypothetical protein
CCM_03952	4.89903	9.4872	2.16515	10.7304	26.3828	26.7173	11.9746	1.53165	0.612534	0.0124013	0.0899263	hypothetical protein
CCM_09471	28.4144	57.8719	87.6884	71.2108	456.168	115.457	181.795	1.52828	0.577417	0.00812678	0.0672186	Cyclin-like F-box
CCM_02436	0	1.89744	0	20.4853	4.25529	0	4.56665	1.52646	0.753213	0.0427032	0.193915	hypothetical protein
CCM_07470	14.6971	36.0514	17.3212	135.593	84.2548	19.0838	55.5355	1.52583	0.539999	0.00471907	0.0477496	meiosis-specific APC/C activator protein AMA1
CCM_06963	15.6769	18.9744	51.9635	195.098	90.2122	26.7173	73.4417	1.51861	0.570129	0.00773031	0.0653414	Protein kinase-like domain
CCM_05697	117.577	175.513	337.763	503.353	565.103	949.417	361.856	1.5184	0.446519	0.000672541	0.0120234	glutamine synthetase
CCM_08029	17.6365	20.8718	2567.86	30661.6	73.1911	31.4882	3133.64	1.51816	0.722943	0.0357312	0.175041	Rieske
CCM_07703	10.7779	15.1795	10.8257	39.9951	70.6379	20.038	55.4507	1.51812	0.532364	0.00434907	0.0453545	metallopeptidase MepB
CCM_03771	2.93942	7.58976	1.08257	16.5833	11.9148	14.3128	6.567	1.51658	0.624112	0.0150993	0.102064	hypothetical protein
CCM_07853	161.668	249.513	447.103	4394.59	70.6379	77.2893	914.955	1.51148	0.720697	0.0359714	0.175771	hypothetical protein
CCM_01229	192.042	222	101.762	139.495	1262.12	398.851	400.078	1.50694	0.555546	0.00667693	0.0596835	hypothetical protein
CCM_04949	1350.17	1631.8	3975.21	5190.59	4261.25	12781.4	8115.08	1.50548	0.446737	0.000751799	0.0130529	ubiquitin fusion degradation protein (Ufd1), putative
CCM_04661	32.3336	13.2821	50.8809	351.177	26.3828	27.6715	143.142	1.50238	0.64618	0.0200709	0.122252	hypothetical protein
CCM_00793	312.558	53.1283	1899.92	36969.2	23.8297	24.8089	4640.22	1.50228	0.735945	0.0412217	0.18951	hypothetical protein
CCM_07357	44.0913	84.4361	75.7801	198.025	325.105	105.915	130.535	1.49905	0.401376	0.000187892	0.00489951	hypothetical protein
CCM_08918	6.85864	14.2308	292.295	1921.72	26.3828	31.4882	302.372	1.49823	0.74835	0.0452802	0.199597	cellular retinoic acid binding protein
CCM_01106	217.517	761.822	215.432	909.158	1668.93	1260.48	815.094	1.49686	0.475362	0.00163897	0.0222731	C2H2 transcription factor (Egr2), putative
CCM_03773	0	0	0	2.92647	5.95741	3.81675	2.14428	1.49644	0.737212	0.0423707	0.19286	hypothetical protein
CCM_00889	68.5864	57.8719	58.459	550.177	86.808	41.9843	108.843	1.49492	0.614751	0.015026	0.102064	zinc-binding oxidoreductase, putative
CCM_02988	358.609	448.745	184.037	2320.69	705.528	301.524	825.004	1.49471	0.52568	0.00446368	0.0461998	phospholipase PldA, putative
CCM_07284	15.6769	14.2308	150.478	925.741	22.1275	33.3966	158.201	1.49358	0.734954	0.0421332	0.192142	hypothetical protein
CCM_01396	1649.01	1110.95	2696.69	1460.31	9818.67	6372.07	2757.43	1.49338	0.494441	0.00252495	0.030375	serine family amino acid catabolism-related protein
CCM_02665	391.922	344.385	803.269	2269.97	1170.21	1162.2	855.531	1.48686	0.357058	3.12e-05	0.00130339	long chain fatty alcohol oxidase
CCM_03507	11.7577	48.3847	84.4407	170.711	154.042	135.495	113.572	1.48518	0.470525	0.00159708	0.022004	C6 finger domain protein, putative
CCM_09060	100.92	93.9233	107.175	327.765	607.656	78.2434	235.376	1.48497	0.53616	0.00561169	0.0533277	D-aminopeptidase, putative
CCM_00976	26.4548	66.4104	33.5598	21.4608	489.359	11.4503	65.812	1.48381	0.699618	0.0339315	0.168886	hypothetical protein
CCM_01493	408.579	763.72	621.397	743.324	2781.26	1913.15	719.414	1.48347	0.40235	0.000226891	0.0055564	sodium bile acid symporter
CCM_05709	15.6769	10.4359	266.313	2314.84	13.6169	83.0144	756.385	1.48281	0.746227	0.0469143	0.204298	Mannan endo-1,6-alpha-mannosidase
CCM_09241	37.2326	85.3848	46.5506	222.412	182.978	104.007	104.052	1.47964	0.381033	0.000103074	0.00313319	trehalose-phosphatase
CCM_06600	181.264	64.513	259.818	1611.51	99.5739	208.013	391.412	1.47831	0.635637	0.0200335	0.122226	hypothetical protein
CCM_03763	2.93942	3.79488	4.33029	9.75491	27.2339	9.54188	9.26129	1.47544	0.675454	0.0289349	0.154173	hypothetical protein
CCM_04754	86.2229	91.0771	64.9544	220.461	300.424	192.746	132.595	1.47143	0.347813	2.33e-05	0.00103052	hypothetical protein
CCM_06416	64.6672	166.975	179.707	2191.93	19.5744	32.4424	510.565	1.46934	0.729462	0.0439806	0.196445	hypothetical protein
CCM_06099	32.3336	37.0001	53.0461	65.3579	120.85	181.296	87.7727	1.46744	0.396349	0.000213573	0.00529046	phthalate transporter
CCM_04553	9.79806	4.7436	18.4037	11.7059	117.446	10.4961	18.9841	1.46688	0.712696	0.0395701	0.185096	hypothetical protein
CCM_07927	29.3942	44.5898	56.2938	30.2402	60.4252	365.454	79.9403	1.46556	0.595201	0.0138053	0.0963974	alkaline serine protease AorO, putative
CCM_02541	11.7577	25.6154	30.3121	85.8432	117.446	20.038	43.913	1.46438	0.540053	0.00669694	0.059807	hypothetical protein
CCM_07352	246.911	305.488	373.488	1281.8	887.654	589.688	681.762	1.46282	0.386599	0.000154447	0.00422778	Major facilitator superfamily transporter
CCM_09010	35.273	22.7693	38.9726	181.441	88.5101	39.1217	43.7277	1.46041	0.520923	0.00505504	0.049402	NAD(P)-binding domain
CCM_08559	11.7577	10.4359	105.01	428.241	57.872	45.801	129.579	1.46026	0.673685	0.0301913	0.157583	alpha/beta hydrolase fold-1
CCM_04749	4.89903	2.84616	11.9083	38.0441	17.0212	11.4503	20.2627	1.4584	0.547816	0.00776304	0.0654658	allantoate permease, putative
CCM_06236	6.85864	12.3334	19.4863	22.4363	103.829	15.267	19.5208	1.45661	0.65565	0.0263086	0.145678	hypothetical protein
CCM_07526	31.3538	42.6924	83.3581	319.961	210.212	29.5798	151.871	1.45603	0.599724	0.0151896	0.102283	ankyrin repeat-containing protein, putative
CCM_08650	310.599	198.282	1684.48	11140.1	207.658	87.7853	1610.13	1.45601	0.741426	0.0495529	0.210448	hypothetical protein
CCM_03197	114.637	88.231	191.615	166.809	751.485	297.707	225.115	1.45541	0.464197	0.00171662	0.022864	small nucleolar ribonucleoprotein complex subunit
CCM_05412	351.75	426.924	640.883	1332.52	1100.42	1608.76	986.88	1.45362	0.284736	3.31e-07	3.62e-05	ethylene receptor
CCM_08999	214.578	216.308	108.257	1768.57	90.2122	161.258	371.78	1.45114	0.643506	0.0241302	0.136937	plastidic glucose transporter 4
CCM_02519	39.1922	46.4873	74.6976	210.706	174.467	107.823	93.1359	1.45006	0.467572	0.001927	0.0247911	PheA/TfdB family FAD-binding monooxygenase
CCM_08197	3.91922	9.4872	17.3212	110.23	18.7233	2.86257	25.4874	1.44954	0.693839	0.0366929	0.177391	hypothetical protein
CCM_05706	734.855	265.642	3104.82	16861.4	530.21	104.961	1938.84	1.44839	0.734464	0.0486059	0.208534	putative acetyltransferase
CCM_03409	176.365	196.385	77.9453	1029.14	222.977	210.876	302.435	1.44734	0.539947	0.00735067	0.0634031	hypothetical protein
CCM_05896	666.268	738.104	677.691	1223.27	1625.52	3495.19	1019.8	1.44698	0.458508	0.0016004	0.022004	Lipoamide Acyltransferase
CCM_07573	248.871	267.539	277.139	1172.54	651.911	445.606	526.641	1.4451	0.317626	5.37e-06	0.000327657	sulfatase domain protein
CCM_09538	63.6874	96.7694	122.331	732.594	110.638	90.6479	187.697	1.44223	0.557441	0.00967505	0.0765347	C6 finger domain protein, putative
CCM_09008	2.93942	2.84616	14.0735	48.7745	14.468	8.5877	10.3045	1.44072	0.656739	0.0282539	0.152381	muramidase, putative
CCM_04776	767.188	835.822	746.976	1224.24	3115.73	2309.14	1255.57	1.43737	0.303868	2.24e-06	0.000170141	cytoplasm protein
CCM_04119	11.7577	3.79488	76.8627	402.878	4.25529	36.2592	70.2548	1.43726	0.729836	0.0489197	0.209507	Terpenoid synthase
CCM_02594	19.5961	5.69232	20.5689	84.8677	59.5741	11.4503	17.7179	1.43608	0.65046	0.027259	0.149243	hypothetical protein
CCM_04972	3.91922	0	6.49544	38.0441	13.6169	2.86257	15.0183	1.43521	0.724648	0.0476407	0.206044	DUF323 domain-containing protein
CCM_08560	56.8288	50.2822	331.267	206.804	963.399	427.476	408.484	1.43428	0.626818	0.0221263	0.129768	DUF1338 domain protein
CCM_04249	70.546	89.1797	582.424	3161.57	172.765	166.983	897.264	1.43166	0.718776	0.0463924	0.203106	hypothetical protein
CCM_03626	5.87884	5.69232	28.1469	73.1618	29.7871	26.7173	31.2701	1.43047	0.551348	0.00947286	0.0754384	hypothetical protein
CCM_05692	408.579	644.181	514.222	844.775	1143.82	2512.38	890.332	1.43018	0.359967	7.1e-05	0.00240734	MHYT domain signaling protein, putative
CCM_02314	36.2528	46.4873	148.313	199.976	328.509	168.891	157.574	1.42948	0.459818	0.00187848	0.0243621	hypothetical protein
CCM_06489	189.103	252.36	254.405	708.206	719.145	497.132	406.277	1.42936	0.241766	3.38e-09	6.03e-07	RNA recognition, RNP-1
CCM_03289	55.8489	105.308	106.092	265.334	225.531	255.722	185.832	1.42835	0.280509	3.54e-07	3.77e-05	Na/K ATPase alpha 1 subunit, putative
CCM_09352	1.95961	0	4.33029	2.92647	24.6807	3.81675	8.23792	1.42806	0.718483	0.046856	0.204213	hypothetical protein
CCM_08967	524.196	527.488	1122.63	2294.35	1519.99	2428.41	1476.46	1.42731	0.362936	8.4e-05	0.00267422	lipase, putative
CCM_00758	1330.58	1435.41	928.848	8282.89	1436.59	1706.09	2844.61	1.42421	0.498469	0.00427444	0.0449656	stress response protein (Ish1), putative
CCM_06905	62.7076	101.513	51.9635	45.8481	479.997	181.296	110.828	1.42302	0.574297	0.0132176	0.0937888	FAD dependent oxidoreductase
CCM_07970	6.85864	28.4616	20.5689	69.2599	56.1699	41.0301	32.4698	1.4214	0.447884	0.00150561	0.0210873	arsenical-resistance protein
CCM_00947	1817.54	2495.13	2802.78	1286.67	11790.6	8831.97	3075.06	1.41943	0.512987	0.00565779	0.0536926	beta-Ig-H3/Fasciclin
CCM_02064	0	8.53848	10.8257	39.0196	28.0849	7.63351	19.3955	1.41938	0.651673	0.0294016	0.155233	glutathione S-transferase, putative
CCM_03501	0.979806	4.7436	29.2295	32.1912	73.1911	23.8547	44.9571	1.41841	0.626771	0.0236329	0.13483	hypothetical protein
CCM_09300	53.8893	70.2053	77.9453	150.226	308.083	118.319	116.061	1.41649	0.373379	0.000148408	0.00414509	trypsin-related protease
CCM_01491	21.5557	86.3335	29.2295	64.3824	324.253	80.1518	102.821	1.41643	0.599107	0.0180672	0.114612	hypothetical protein
CCM_08246	4.89903	7.58976	24.8992	60.4804	34.8934	21.9463	18.4639	1.41529	0.552673	0.0104427	0.0807131	Major facilitator superfamily transporter
CCM_08011	70.546	17.077	145.065	609.682	234.892	11.4503	100.267	1.41528	0.691333	0.0406404	0.188275	MFS multidrug transporter
CCM_04241	136.193	100.564	435.194	1930.5	232.339	226.143	623.618	1.41382	0.621227	0.0228547	0.132031	hypothetical protein
CCM_02679	36.2528	41.7437	138.569	399.951	188.935	85.877	165.847	1.41305	0.516706	0.00624307	0.0571982	secreted protein
CCM_09497	58.7884	68.3078	99.5967	829.167	67.2337	62.0222	502.868	1.40881	0.682213	0.038917	0.183197	hypothetical protein
CCM_06764	123.456	72.1027	160.221	756.981	105.531	245.226	331.207	1.40638	0.519706	0.00680758	0.0605705	RNA binding protein MSSP-2
CCM_03011	1207.12	1844.31	995.967	3713.69	5113.16	2439.86	3223.28	1.40234	0.329281	2.06e-05	0.00093863	Zn(II)2Cys6 transcription factor
CCM_05554	157.749	142.308	187.285	272.162	596.592	468.506	282.146	1.40101	0.291969	1.6e-06	0.000132797	DNA polymerase epsilon subunit B, putative
CCM_09355	44.0913	61.6668	58.459	41.9461	150.637	311.065	127.567	1.39858	0.50866	0.00596782	0.0555613	hypothetical protein
CCM_00908	859.29	921.207	988.389	7105.48	745.528	987.585	1945.1	1.39841	0.558134	0.0122277	0.0892624	period circadian protein, putative
CCM_03001	4.89903	9.4872	9.74316	7.80393	47.6593	22.9005	12.978	1.39677	0.595003	0.0188996	0.118227	Major facilitator superfamily transporter
CCM_01886	9.79806	16.1282	5.41287	25.3628	62.9784	12.4044	17.5851	1.39454	0.575967	0.015469	0.103802	Major facilitator superfamily transporter
CCM_06091	49.9701	78.7438	12.9909	38.0441	376.168	75.3809	57.1683	1.39407	0.670608	0.0376341	0.179793	cellobiose dehydrogenase
CCM_00685	37.2326	30.359	19.4863	88.7697	141.276	30.534	52.8179	1.38765	0.496236	0.00516817	0.0502206	hypothetical protein
CCM_04691	232.214	295.052	320.442	1278.87	548.082	554.383	583.782	1.38743	0.379726	0.000258409	0.00610302	histone deacetylase SIR2, putative
CCM_03281	114.637	167.923	92.0187	382.392	417.87	335.874	179.752	1.3822	0.533497	0.00957476	0.0759987	hypothetical protein
CCM_01640	182.244	346.283	329.102	120.961	1103.82	1414.11	422.177	1.38182	0.544661	0.01118	0.0843009	triosephosphate isomerase 2
CCM_01641	695.662	1052.13	1019.78	797.952	1874.03	5548.61	1365.37	1.37937	0.499523	0.0057559	0.0542699	Ribose 5-phosphate isomerase
CCM_03262	46.0509	66.4104	81.193	110.23	303.828	126.907	143.421	1.37632	0.387587	0.000383781	0.00823634	RNA-directed RNA polymerase (Sad-1)
CCM_02867	182.244	158.436	1398.68	5784.66	644.252	214.692	1054.95	1.376	0.695221	0.04779	0.20645	secreted glucosidase
CCM_09256	20.5759	37.0001	12.9909	83.8922	107.233	26.7173	34.7343	1.37446	0.557066	0.0136129	0.0956789	hypothetical protein
CCM_01490	64.6672	351.026	79.0278	100.476	1131.06	458.965	266.581	1.36796	0.643732	0.0335828	0.167931	glycosyl transferase family 17 protein
CCM_06772	138.153	212.513	105.01	591.148	438.295	236.639	282.594	1.36723	0.388916	0.000438949	0.00901858	hypothetical protein
CCM_04115	662.349	332.052	239.249	279.966	3120.83	465.644	521.294	1.367	0.589037	0.0203012	0.123066	NADH:flavin oxidoreductase/NADH oxidase family protein
CCM_04255	231.234	494.283	114.753	97.5491	794.038	1827.27	344.246	1.36527	0.626265	0.0292563	0.154728	hypothetical protein
CCM_07195	27.4346	33.2052	44.3855	89.7452	154.893	47.7094	48.1815	1.36471	0.417572	0.00108231	0.0169335	MT-A70 family
CCM_04512	1481.47	1494.23	955.912	2112.91	4186.36	4314.84	1859.66	1.35996	0.333254	4.49e-05	0.00172957	sulfite reductase flavoprotein component
CCM_07885	2854.18	2958.11	2330.78	20484.3	3754.87	2129.75	8427.06	1.35894	0.586762	0.020558	0.123884	hypothetical protein
CCM_02452	4.89903	28.4616	14.0735	17.5588	132.765	13.3586	31.1906	1.35697	0.645293	0.0354772	0.174062	O-methyltransferase-like protein
CCM_02432	551.631	845.31	148.313	106.329	2074.03	2826.31	593.563	1.35658	0.645018	0.0354513	0.174024	hypothetical protein
CCM_02621	79.3643	87.2822	92.0187	132.667	465.529	130.724	143.157	1.35324	0.445012	0.00235868	0.028843	hypothetical protein
CCM_08976	7.83845	3.79488	6.49544	18.5343	34.0424	4.77094	27.3084	1.35045	0.542916	0.0128677	0.0922566	Cyclin-like F-box
CCM_05912	9.79806	3.79488	4.33029	34.1422	19.5744	5.72513	15.6181	1.35003	0.602434	0.0250292	0.140548	Protein kinase-like domain
CCM_09586	38.2124	57.8719	42.2204	109.255	201.701	69.6557	74.9399	1.34966	0.403018	0.000811404	0.0136452	hypothetical protein
CCM_08786	99.9402	109.103	169.964	176.564	320.849	527.666	192.66	1.34275	0.375659	0.000351052	0.00765326	SNF2 family helicase/ATPase PasG
CCM_08302	107.779	132.821	132.074	611.633	274.041	147.899	259.781	1.33947	0.429738	0.00182737	0.0238922	hypothetical protein
CCM_06463	30.374	24.6667	51.9635	161.931	114.042	32.4424	118.519	1.33882	0.480509	0.00533224	0.0511767	hypothetical protein
CCM_09484	34.2932	6.64104	28.1469	136.569	69.7868	12.4044	40.6841	1.33632	0.603219	0.026738	0.147204	hypothetical protein
CCM_07056	121.496	169.821	214.349	946.226	319.147	168.891	390.158	1.33493	0.470611	0.00455987	0.0468932	hypothetical protein
CCM_01118	332.154	444.001	431.947	666.26	1098.72	1427.47	664.422	1.33014	0.333182	6.55e-05	0.00227699	ethanolamine kinase, putative
CCM_07863	129.334	130.923	72.5324	400.927	306.381	172.708	148.823	1.32959	0.336953	7.95e-05	0.00261439	alcohol dehydrogenase
CCM_03104	42.1317	62.6155	126.661	191.196	271.488	157.441	126.086	1.32879	0.38178	0.000500443	0.0098386	MFS multidrug transporter, putative
CCM_03231	20.5759	5.69232	28.1469	82.9167	70.6379	14.3128	35.7521	1.32689	0.585476	0.0234307	0.134073	acid sphingomyelinase, putative
CCM_09560	87.2027	106.257	172.129	81.9412	662.124	350.187	167.356	1.32657	0.568797	0.0196884	0.120993	Fatty acid desaturase, type 1
CCM_07086	92.1018	71.154	284.717	904.28	291.062	227.097	410.036	1.32502	0.606249	0.0288446	0.153927	major facilitator superfamily domain containing protein 5
CCM_06471	27.4346	30.359	45.4681	106.329	213.616	41.0301	693.491	1.32155	0.607753	0.029668	0.155709	zinc-binding dehydrogenase family oxidoreductase, putative
CCM_05246	1481.47	2159.29	2124.01	15496.6	2204.24	1504.76	9103.28	1.32091	0.614954	0.0317146	0.16245	short chain dehydrogenase/reductase family oxidoreductase, putative
CCM_01614	2.93942	28.4616	41.1378	104.378	89.3612	28.6257	47.4517	1.31876	0.583778	0.0238826	0.135852	hypothetical protein
CCM_08319	34.2932	50.2822	63.8718	114.132	189.786	92.5563	113.068	1.31553	0.387297	0.000682015	0.0121477	oxidoreductase, zinc-binding dehydrogenase family, putative
CCM_07510	188.123	197.334	121.248	219.485	455.317	748.084	383.638	1.31549	0.47881	0.0060068	0.0557215	hypothetical protein
CCM_07921	130.314	155.59	267.396	239.971	588.933	670.794	470.451	1.31534	0.419096	0.00169799	0.0228056	glutamate carboxypeptidase
CCM_09413	65.647	107.205	130.991	270.211	186.382	337.783	169.376	1.31503	0.335464	8.85e-05	0.00276991	activating transcription factor 7a
CCM_03443	139.132	165.077	56.2938	83.8922	546.38	417.934	146.359	1.3123	0.555193	0.0180942	0.114708	hypothetical protein
CCM_03583	92.1018	120.487	143.982	397.025	395.742	147.899	258.168	1.3108	0.365251	0.000332255	0.00732634	high affinity glucose transporter ght1
CCM_02061	6.85864	0.94872	3.24772	10.7304	18.7233	8.5877	13.8704	1.30467	0.631859	0.0389412	0.183203	Cytochrome P450
CCM_03556	331.174	341.539	341.011	245.824	1753.18	836.823	547.669	1.30406	0.494852	0.00840718	0.0687705	hypothetical protein
CCM_03607	672.147	1481.9	907.196	246.799	3702.96	5123.99	1272.63	1.3009	0.589537	0.0273386	0.149594	ABC transporter, putative
CCM_04353	12.7375	20.8718	36.8075	43.8971	121.701	35.305	74.7455	1.30076	0.508325	0.0105001	0.0809436	oryzin precursor
CCM_00942	315.498	161.282	377.818	2224.12	325.105	110.686	370.75	1.29995	0.632633	0.0398953	0.186075	Acyl-CoA N-acyltransferase
CCM_08127	736.814	700.155	46.5506	3508.84	967.654	331.103	1115.35	1.29703	0.649127	0.045704	0.200639	mismatched base pair and cruciform DNA recognition protein, putative
CCM_02751	465.408	521.796	826.003	2638.7	714.89	1451.32	993.563	1.29639	0.405595	0.00139216	0.0199985	delta(14)-sterol reductase
CCM_03048	1.95961	14.2308	9.74316	29.2647	29.7871	17.1754	19.376	1.29545	0.548417	0.0181688	0.114954	Cytochrome P450
CCM_08893	62.7076	37.9488	101.762	311.182	181.276	83.0144	361.069	1.29503	0.500009	0.00959711	0.0761134	Cystathionine gamma-synthase, converts cysteine into cystathionine
CCM_00892	45.0711	72.1027	70.3673	74.1373	156.595	264.31	84.4346	1.2948	0.406805	0.00145827	0.0207148	DNA replication complex GINS protein (Psf2), putative
CCM_01397	111.698	151.795	180.79	135.593	730.209	342.554	215.429	1.29369	0.465967	0.00549706	0.0524972	apoptosis-inducing TAF9-like domain 1 family protein, putative
CCM_04428	146.971	156.539	103.927	162.907	656.166	263.356	190.921	1.2909	0.42405	0.00233289	0.0286366	MYB DNA binding protein (Tbf1), putative
CCM_04987	129.334	111.949	199.193	1216.44	150.637	77.2893	572.891	1.29016	0.625652	0.0391972	0.184186	amidinotransferase
CCM_05325	35.273	49.3334	25.9818	144.373	98.7228	51.5262	55.8105	1.28865	0.428023	0.00260648	0.0311555	hypothetical protein
CCM_07247	24.4952	31.3078	25.9818	209.731	15.3191	34.3508	70.3686	1.28825	0.618428	0.0372424	0.178541	mitochondrial carrier protein, putative
CCM_06003	151.87	373.796	546.699	656.505	130.212	2582.99	760.231	1.28615	0.621779	0.0385936	0.182298	C6 transcription factor QutA, putative
CCM_07957	70.546	59.7694	50.8809	46.8236	389.785	83.9686	99.1176	1.28592	0.550514	0.0194987	0.120248	amidohydrolase
CCM_00943	7.83845	4.7436	8.66059	22.4363	25.5318	14.3128	15.329	1.28574	0.566589	0.0232519	0.133287	hypothetical protein
CCM_03290	1503.02	2782.6	1655.25	2106.08	6189.75	7336.75	3336.8	1.28528	0.407548	0.00161228	0.0220527	C2H2 finger domain protein, putative
CCM_02040	1123.84	1590.05	635.47	428.241	6705.49	3115.42	1798.02	1.28263	0.615161	0.0370661	0.178108	SPX domain containing protein
CCM_02911	258.669	301.693	172.129	363.858	706.379	793.885	468.871	1.28224	0.321004	6.48e-05	0.00226372	adenosine deaminase
CCM_06912	63.6874	69.2566	309.616	803.805	383.828	105.915	220.875	1.28109	0.578373	0.0267606	0.147204	copper amine oxidase
CCM_00264	2.93942	4.7436	4.33029	2.92647	15.3191	20.9921	14.4943	1.2783	0.611469	0.0365698	0.176967	hypothetical protein
CCM_08804	183.224	76.8463	190.533	256.554	862.974	140.266	259.37	1.27824	0.522649	0.0144576	0.0997852	Endoribonuclease L-PSP/chorismate mutase-like protein
CCM_06578	77.4047	86.3335	97.4316	425.314	217.871	71.5641	213.31	1.27441	0.485778	0.00870467	0.0707236	hypothetical protein
CCM_03540	313.538	354.821	793.526	790.148	1108.08	1869.25	747.899	1.27363	0.380575	0.000818094	0.0136998	glycerol-3-phosphate dehydrogenase
CCM_03628	97.0008	113.846	185.12	104.378	599.997	382.63	299.602	1.27246	0.495748	0.0102659	0.0798407	fungal specific transcription factor domain protein
CCM_09157	165.587	147.052	62.7892	897.452	165.956	69.6557	227.254	1.27095	0.606603	0.0361541	0.176039	Carbohydrate-binding WSC
CCM_01413	89.1624	78.7438	142.9	137.544	274.041	383.584	188.576	1.26898	0.370167	0.00060779	0.0112412	hypothetical protein
CCM_04237	26.4548	19.9231	41.1378	102.427	88.5101	40.0759	64.199	1.26879	0.437411	0.00372354	0.0406616	GDSL lipase/acylhydrolase family protein
CCM_03246	392.902	313.078	481.745	2573.35	571.912	241.41	792.418	1.26878	0.551174	0.0213377	0.12692	hypothetical protein
CCM_06914	1250.23	1628.95	2516.98	1591.03	8593.14	4239.46	2930.6	1.26616	0.468131	0.0068364	0.0605906	hypothetical protein
CCM_04092	67.6066	93.9233	103.927	358.005	205.956	126.907	143.247	1.26289	0.42355	0.0028668	0.0336884	MFS transporter, putative
CCM_03144	1841.06	2204.83	1592.47	2416.29	5759.12	6103.94	2401.3	1.2628	0.356052	0.000390131	0.00833489	hypothetical protein
CCM_02588	44.0913	26.5642	74.6976	342.397	79.9995	20.038	106.465	1.26278	0.610968	0.0387481	0.182715	hypothetical protein
CCM_07280	706.44	476.257	1248.21	3954.64	1445.95	1049.61	1344.83	1.26235	0.459835	0.00604681	0.056026	ornithine aminotransferase
CCM_00886	183.224	113.846	247.909	237.044	1090.21	166.983	275.644	1.25441	0.525675	0.0170198	0.110675	snoRNP assembly factor Naf1, putative
CCM_09236	5.87884	10.4359	12.9909	6.82844	36.5955	41.0301	15.8342	1.25319	0.589453	0.0335013	0.167698	alpha-L-fucosidase
CCM_01469	313.538	309.283	187.285	2033.9	109.787	253.814	391.547	1.25117	0.615988	0.0422394	0.192444	endo-1,3(4)-beta-glucanase, putative
CCM_03983	10.7779	3.79488	3.24772	10.7304	19.5744	20.9921	7.5256	1.24708	0.618957	0.0439252	0.196432	hypothetical protein
CCM_05405	924.937	1054.03	1471.22	2952.81	1940.41	3679.35	2480.75	1.24394	0.335289	0.000207215	0.00518629	integral membrane protein
CCM_01778	897.502	1094.82	827.086	3890.26	1236.59	1912.19	1164.28	1.24284	0.357134	0.000501324	0.0098386	cAMP-dependent protein kinase type 3
CCM_06093	227.315	285.565	256.57	370.687	937.867	585.872	383.413	1.24268	0.311652	6.68e-05	0.00230712	diphthamide biosynthesis protein 2
CCM_06549	120.516	170.77	102.844	290.696	474.04	215.647	172.327	1.24153	0.349561	0.000382786	0.00823331	Protein kinase-like domain
CCM_09581	2.93942	1.89744	12.9909	26.3383	8.51059	17.1754	9.93811	1.23581	0.619194	0.0459516	0.201543	hypothetical protein
CCM_01149	606.5	743.797	1615.2	7438.12	1090.21	543.887	2858.03	1.23523	0.62783	0.0491302	0.210046	purine-cytosine permease FCY21
CCM_08035	46.0509	36.0514	62.7892	158.03	193.19	49.6178	99.3109	1.23229	0.549034	0.0248026	0.139765	Cytochrome P450 oxidoreductase, putative
CCM_08851	374.286	499.027	332.35	577.491	1257.01	1100.18	590.676	1.23092	0.299185	3.88e-05	0.00156025	dDENN domain protein
CCM_05340	328.235	316.873	149.395	852.579	988.079	295.798	415.756	1.22989	0.526966	0.0196009	0.120609	MFS multidrug transporter, putative
CCM_00288	638.834	697.309	429.782	583.344	1428.08	2437.95	903.015	1.22963	0.404559	0.00237036	0.0288758	hypothetical protein
CCM_03986	984.705	1653.62	1360.79	3928.3	2182.97	3632.6	2807.52	1.22658	0.312204	8.54e-05	0.00269745	Zinc finger domain-containing protein, C2H2-type
CCM_07512	87.2027	105.308	134.239	650.652	82.5527	163.166	253.178	1.2235	0.543102	0.0242716	0.137254	AIG2 family protein
CCM_05279	75.4451	68.3078	75.7801	292.647	75.7442	179.387	101.223	1.22098	0.398439	0.00218096	0.0271262	OsmC family protein
CCM_00509	596.702	456.334	2145.66	1987.08	3538.7	2733.75	1761.4	1.21852	0.471907	0.00981948	0.0772413	asparagine synthetase
CCM_08305	429.155	498.078	341.011	986.221	1108.08	906.479	663.891	1.21511	0.219367	3.04e-08	4.37e-06	non-hemolytic phospholipase C precursor, putative
CCM_05381	72.5056	102.462	103.927	469.211	123.404	119.274	138.843	1.21361	0.459492	0.00826143	0.0678663	hypothetical protein
CCM_05580	18.6163	19.9231	21.6515	52.6765	67.2337	30.534	30.4933	1.20808	0.432088	0.00517528	0.0502206	hypothetical protein
CCM_03772	6.85864	10.4359	10.8257	23.4118	22.9786	27.6715	12.5983	1.20773	0.549748	0.0280296	0.151823	hypothetical protein
CCM_03328	367.427	555.95	494.736	524.814	1765.95	1182.24	613.895	1.20772	0.3768	0.00134971	0.0196891	phospholipase C
CCM_03373	1282.57	1664.06	1619.53	3039.63	3172.75	4688.88	2003.68	1.20615	0.294418	4.19e-05	0.00163486	methylcrotonoyl-CoA carboxylase beta chain
CCM_06577	226.335	184.052	310.699	1508.11	286.807	183.204	599.327	1.20561	0.558	0.0307263	0.159354	amino acid permease 2
CCM_04950	405.64	392.77	568.351	912.084	1530.2	814.877	764.991	1.20463	0.291817	3.66e-05	0.00149393	ubiquitin fusion degradation protein (Ufd1), putative
CCM_06159	327.255	275.129	287.964	1824.17	303.828	315.836	769.997	1.20322	0.561661	0.032173	0.163426	MFS transporter
CCM_02950	180.284	134.718	492.571	1742.23	289.36	295.798	818.749	1.20311	0.601786	0.0455831	0.200639	Ca2+/H+ antiporter
CCM_09107	1436.4	1333.9	1733.2	2268.02	3422.11	4971.32	2187.89	1.20195	0.271204	9.34e-06	0.000508509	inositol hexaphosphate kinase KCS1, putative
CCM_01633	350.771	926.9	556.443	884.77	1285.1	2992.33	2808.71	1.20137	0.572823	0.0359681	0.175771	hypothetical protein
CCM_08690	53.8893	67.3591	54.1287	88.7697	302.126	61.0681	88.6099	1.19719	0.500996	0.0168663	0.110186	hypothetical protein
CCM_04678	465.408	505.668	611.654	951.104	1818.71	967.547	824.065	1.19579	0.280393	2e-05	0.000930298	imidazole glycerol phosphate synthase hisHF
CCM_07237	85.2431	74.9489	161.303	316.059	311.488	147.899	173.477	1.1955	0.360428	0.000910288	0.0147989	hypothetical protein
CCM_00197	233.194	166.975	298.79	354.103	1072.33	303.432	387.454	1.19543	0.423384	0.00474996	0.0477496	pre-mRNA splicing factor ATP-dependent RNA helicase PRP43
CCM_07738	68.5864	122.385	115.835	146.324	312.339	277.669	185.276	1.19442	0.342316	0.000484437	0.00962482	general amino-acid permease GAP1
CCM_08739	276.305	300.744	506.644	1530.55	793.187	372.133	668.677	1.19248	0.436164	0.00625642	0.0571982	ABC transporter
CCM_08366	39.1922	55.9745	54.1287	56.5785	91.9144	229.005	70.9906	1.19065	0.477962	0.0127346	0.091541	high affinity methionine permease
CCM_06069	115.617	161.282	109.34	139.495	330.211	478.048	214.586	1.19002	0.411285	0.00381074	0.0412587	maleylacetate reductase
CCM_01805	83.2835	35.1026	194.863	678.942	88.5101	122.136	278.733	1.18994	0.600801	0.0476383	0.206044	flavin-containing amine oxidase, putative
CCM_02767	19.5961	14.2308	15.156	59.5049	35.7445	28.6257	30.6472	1.18912	0.4656	0.0106504	0.0816695	hypothetical protein
CCM_08401	22.5355	24.6667	38.9726	69.2599	96.1697	43.8927	47.7928	1.18808	0.400596	0.00301904	0.0347568	hypothetical protein
CCM_05866	14.6971	21.8206	34.6423	77.0638	26.3828	74.4267	55.377	1.18702	0.444485	0.00757267	0.0644553	C6 transcription factor
CCM_09356	31.3538	20.8718	68.2021	92.6716	142.978	62.9764	85.5285	1.18685	0.442011	0.0072506	0.0628864	arylsulfatase, putative
CCM_01585	41.1519	29.4103	38.9726	75.1128	155.744	52.4804	55.3596	1.18683	0.522556	0.0231346	0.132981	hypothetical protein
CCM_06745	170.486	152.744	257.652	247.775	439.997	708.962	285.114	1.18653	0.368552	0.00128445	0.019001	metaphase-anaphase transition protein (Mlo2), putative
CCM_04717	15.6769	7.58976	15.156	36.0932	49.3614	17.1754	18.565	1.1829	0.575369	0.0397921	0.185773	hypothetical protein
CCM_08339	31.3538	19.9231	118	182.417	97.0207	149.808	74.642	1.18233	0.502648	0.0186625	0.117307	hypothetical protein
CCM_00232	588.863	503.77	1008.96	2042.68	1191.48	1687.01	1150.49	1.1802	0.291136	5.04e-05	0.00189296	ABC transporter
CCM_00130	15.6769	35.1026	62.7892	187.294	68.9358	40.0759	65.4972	1.17791	0.536841	0.0282245	0.152381	hypothetical protein
CCM_06436	47.0307	62.6155	72.5324	180.466	217.871	52.4804	109.802	1.17787	0.449688	0.00881116	0.0713482	hypothetical protein
CCM_04914	326.275	500.924	676.608	851.604	1013.61	1702.27	821.469	1.17759	0.344508	0.000630415	0.0114439	S-adenosylmethionine decarboxylase proenzyme
CCM_09503	313.538	294.103	487.158	536.52	1228.08	812.968	568.959	1.17717	0.322122	0.000257773	0.00610296	hypothetical protein
CCM_02530	11.7577	18.0257	41.1378	122.912	48.5104	26.7173	125.998	1.17471	0.57466	0.0409351	0.189094	MFS phospholipid transporter Git1
CCM_07562	22.5355	22.7693	20.5689	14.6324	118.297	45.801	48.0264	1.17439	0.575904	0.0414285	0.190097	hypothetical protein
CCM_00312	463.448	807.361	1132.37	1334.47	1134.46	3379.74	1131.38	1.17301	0.425216	0.0058046	0.0545157	BCS1-like ATPase
CCM_05291	474.226	556.899	2141.33	1440.8	3294.45	3203.21	1415.48	1.16616	0.494206	0.0182911	0.115424	Major facilitator superfamily transporter
CCM_03431	969.028	1068.26	1446.32	2539.2	1919.99	3686.98	1466.47	1.16596	0.326876	0.000361104	0.00783694	methylcrotonoyl-CoA carboxylase alpha chain
CCM_03339	17.6365	27.5129	16.2386	19.5098	114.893	28.6257	78.1071	1.16563	0.541631	0.0313921	0.161589	Beta-ketoacyl synthase
CCM_03241	339.993	372.847	472.002	1148.15	617.018	952.28	656.192	1.16406	0.248524	2.81e-06	0.000200911	hypothetical protein
CCM_07654	597.682	434.514	1367.29	1903.18	1970.2	1770.02	1680.51	1.16187	0.352322	0.000974585	0.015574	sorting nexin-like protein
CCM_01742	29.3942	25.6154	94.1839	181.441	85.957	99.2356	129.143	1.15926	0.457985	0.011367	0.0851729	hypothetical protein
CCM_01551	60.748	38.8975	57.3764	151.201	172.765	50.572	100.451	1.15897	0.398154	0.00360436	0.0397387	fungal specific transcription factor, putative
CCM_02946	530.075	588.206	937.508	1852.46	1377.86	1449.41	1054.45	1.15607	0.241276	1.66e-06	0.00013518	cystathionine beta-lyase
CCM_08400	8.81825	21.8206	20.5689	34.1422	65.5315	27.6715	30.3011	1.15531	0.492742	0.0190442	0.118853	hypothetical protein
CCM_06942	110.718	121.436	165.634	471.162	288.509	166.983	298.599	1.15488	0.335813	0.000583745	0.0109863	DNA repair family protein
CCM_04308	145.991	187.847	171.047	234.118	527.657	416.026	235.621	1.15461	0.347645	0.000896206	0.0146619	DASH complex, subunit Ask1
CCM_01935	108.758	163.18	107.175	61.4559	759.145	196.563	287.003	1.15192	0.584725	0.0488353	0.209332	hypothetical protein
CCM_00834	639.813	826.335	248.992	1960.74	846.804	1296.74	779.015	1.14827	0.430131	0.00759476	0.0645354	hypothetical protein
CCM_03762	537.914	647.976	418.956	745.275	968.505	2039.1	1092.46	1.14793	0.363886	0.00160703	0.0220527	ABC multidrug transporter, putative
CCM_08746	64.6672	66.4104	30.3121	96.5736	194.041	88.7395	73.0665	1.1452	0.390333	0.00334721	0.0376796	Metallophosphoesterase
CCM_01938	110.718	156.539	86.6059	72.1863	682.549	182.25	230.026	1.14476	0.58232	0.049315	0.210046	purine permease, putative
CCM_03884	563.388	608.13	578.094	852.579	1636.59	1481.85	768.393	1.14433	0.268366	2.01e-05	0.000930298	RNA polymerase II mediator complex subunit Nut1
CCM_02363	83.2835	130.923	186.203	336.544	260.424	309.157	192.495	1.13971	0.275641	3.55e-05	0.00145785	hypothetical protein
CCM_07319	338.033	356.719	416.791	351.177	1273.18	969.455	465.765	1.13869	0.385868	0.00316769	0.0359951	transcription factor
CCM_07878	634.914	595.796	1234.13	1335.45	2884.24	1471.36	1085.28	1.13838	0.352824	0.00125322	0.0188101	sensor histidine kinase/response regulator TcsB/Sln1, putative
CCM_04239	118.557	148.949	418.956	341.422	801.698	498.086	352.594	1.13789	0.445348	0.0106173	0.0815824	histidinol-phosphate aminotransferase
CCM_08554	7.83845	8.53848	10.8257	27.3137	28.936	11.4503	18.3703	1.13754	0.510939	0.0259898	0.144594	hypothetical protein
CCM_05253	238.093	370.95	299.873	1298.38	582.975	310.111	586.396	1.13744	0.456631	0.0127403	0.091541	CCCH zinc finger DNA binding protein
CCM_06455	129.334	134.718	186.203	442.873	345.53	229.959	254.061	1.13728	0.276593	3.93e-05	0.00156729	hypothetical protein
CCM_01014	2928.64	2897.39	898.536	7422.51	4745.5	3626.87	4002.68	1.1344	0.407243	0.00534345	0.0512333	frequency clock protein
CCM_06865	36.2528	38.8975	54.1287	163.882	74.0421	62.9764	60.0387	1.13171	0.396609	0.00432461	0.0452202	hypothetical protein
CCM_01818	447.771	520.847	416.791	780.393	1606.8	750.946	744.883	1.13028	0.302204	0.000183935	0.00482943	C6 zinc finger domain protein
CCM_03318	35.273	57.8719	24.8992	66.3334	137.872	71.5641	56.5146	1.12921	0.404193	0.00521024	0.0504075	thaumatin family protein
CCM_08827	206.739	370.001	100.679	259.481	624.677	758.58	310.383	1.1287	0.488491	0.0208561	0.125003	Taurine catabolism dioxygenase TauD/TfdA
CCM_01223	311.578	267.539	501.231	456.53	1248.5	770.984	535.535	1.12731	0.354869	0.00148968	0.0209556	Armadillo-type fold domain containing protein
CCM_01230	289.043	433.565	270.643	227.289	1893.61	360.683	447.115	1.12541	0.542851	0.0381579	0.181332	THUMP domain containing protein
CCM_01726	572.207	463.924	533.709	622.363	1823.82	1117.35	685.131	1.12317	0.332619	0.000733473	0.0128271	ATP dependent RNA helicase, putative
CCM_04127	861.25	645.13	2708.6	3048.41	3607.64	3201.3	2341.73	1.12188	0.419417	0.00747608	0.0640351	Carbamoyl-phosphate synthase
CCM_02842	3491.05	5475.06	4404.99	16829.2	6826.34	7280.46	5717.97	1.11863	0.402643	0.00546589	0.0523032	proline oxidase PrnD
CCM_08884	67.6066	92.9746	103.927	224.363	268.084	109.732	186.659	1.11602	0.354982	0.00166729	0.0225145	hypothetical protein
CCM_08420	2.93942	13.2821	7.57801	9.75491	34.8934	16.2212	17.7618	1.11589	0.558463	0.045701	0.200639	hypothetical protein
CCM_04822	191.062	128.077	292.295	1032.07	245.105	219.463	275.199	1.11556	0.523896	0.0332246	0.16692	hypothetical protein
CCM_04603	739.754	594.847	2525.64	4120.47	3117.43	1896.93	2105.46	1.11349	0.459992	0.0154914	0.103807	sarcosine oxidase
CCM_00767	278.265	199.231	334.515	254.603	1079.99	540.071	362.816	1.10778	0.419208	0.00822814	0.0676959	RNA binding protein
CCM_02039	55.8489	54.077	56.2938	76.0883	274.892	52.4804	64.6357	1.1075	0.531952	0.0373471	0.178865	hypothetical protein
CCM_01155	106.799	124.282	166.716	511.157	266.381	136.449	263.992	1.10749	0.399213	0.00553385	0.052744	beta-lactamase family protein
CCM_03013	236.133	231.488	192.698	579.442	705.528	214.692	594.354	1.10691	0.365235	0.00243992	0.0295672	hypothetical protein
CCM_06758	13.7173	10.4359	19.4863	65.3579	24.6807	15.267	24.2445	1.10598	0.506917	0.0291259	0.15453	hypothetical protein
CCM_08862	2044.86	4675.29	2205.2	3514.69	6969.32	10013.3	4490.74	1.10337	0.409819	0.00709544	0.061987	transcriptional corepressor Cyc8
CCM_02085	49.9701	25.6154	118	318.986	101.276	62.0222	108.168	1.10242	0.557298	0.0479122	0.206662	glycerol uptake facilitator, putative
CCM_03831	69.5662	77.795	58.459	278.015	150.637	54.3887	153.573	1.10217	0.451244	0.0145854	0.100336	DNA methyltransferase Dim-2
CCM_04312	81.3239	79.6925	106.092	137.544	216.169	233.776	135.1	1.102	0.271064	4.79e-05	0.00182587	CT20 family protein
CCM_07877	68.5864	73.0514	167.799	456.53	213.616	74.4267	209.883	1.09952	0.505217	0.0295299	0.155496	C6 zinc finger domain protein
CCM_00711	809.32	976.233	478.497	352.152	3195.73	1929.37	704.372	1.09931	0.551126	0.0460787	0.202008	DUF221 domain protein, putative
CCM_04433	220.456	132.821	126.661	758.932	174.467	195.609	273.805	1.09855	0.468689	0.0190841	0.118954	hypothetical protein
CCM_05646	22.5355	50.2822	80.1104	80.9657	187.233	88.7395	108.563	1.09493	0.459019	0.017062	0.110675	purine transporter
CCM_07298	17.6365	11.3846	23.8166	19.5098	90.2122	19.0838	29.2784	1.09267	0.545772	0.0452789	0.199597	hypothetical protein
CCM_04043	7.83845	24.6667	34.6423	61.4559	69.7868	29.5798	41.4757	1.09251	0.510952	0.0325014	0.164315	tyrosinase
CCM_09608	37.2326	35.1026	34.6423	72.1863	117.446	51.5262	57.0925	1.09188	0.386362	0.00471269	0.0477496	hypothetical protein
CCM_01139	141.092	106.257	128.826	598.951	219.573	87.7853	1215.96	1.09029	0.490604	0.0262596	0.145591	MFS monosaccharide transporter, putative
CCM_07906	1028.8	1657.41	926.683	956.957	4203.38	3108.75	1581.34	1.08995	0.429566	0.0111701	0.0843009	ornithine decarboxylase
CCM_00502	45.0711	37.9488	42.2204	84.8677	152.34	53.4345	65.8387	1.08935	0.46139	0.018225	0.115213	hypothetical protein
CCM_01817	221.436	250.462	169.964	821.363	440.849	196.563	433.423	1.08799	0.409238	0.00784727	0.0658678	hypothetical protein
CCM_08802	196.941	249.513	577.012	872.089	912.335	554.383	502.999	1.08687	0.431622	0.0117987	0.0876579	class I glutamine amidotransferase, putative
CCM_04704	1004.3	908.874	1282.85	3384.95	1349.78	2298.64	1792.36	1.08523	0.316137	0.0005974	0.0111768	Phosphatidylethanolamine N-methyltransferase, fungi
CCM_00178	1066.03	723.873	2969.5	4799.42	2285.09	3885.45	3742.17	1.08516	0.444985	0.0147427	0.101111	sodium/nucleoside cotransporter
CCM_01875	194.002	141.359	464.424	811.608	363.402	654.573	746.613	1.08483	0.42642	0.010958	0.0834533	von Willebrand factor, type A
CCM_05054	143.052	144.205	218.68	387.27	474.04	247.135	333.884	1.08474	0.302171	0.000330889	0.00731913	endo-1,3-beta-glucanase Engl1
CCM_07876	139.132	174.564	330.185	1031.09	187.233	310.111	490.781	1.0824	0.50218	0.0311307	0.160672	isoamyl alcohol oxidase
CCM_01848	537.914	538.873	862.811	1266.19	1132.76	2021.93	1389.96	1.08217	0.426045	0.0110843	0.0839687	Fungal transcriptional regulatory protein
CCM_04008	973.927	1265.59	887.71	1028.17	3033.17	2928.4	2339.55	1.08091	0.377067	0.00414884	0.0440519	SIR2 family histone deacetylase, putative
CCM_06421	548.691	818.745	574.846	2913.79	839.995	689.878	1043.06	1.07885	0.444337	0.0151826	0.102283	alkaline D-peptidase, putative
CCM_03499	172.446	156.539	143.982	247.775	325.105	454.194	209.832	1.07875	0.280739	0.000121764	0.00353409	hypothetical protein
CCM_05124	39.1922	41.7437	53.0461	115.108	106.382	74.4267	72.0972	1.07762	0.35414	0.00234286	0.0287173	glucose-methanol-choline (gmc) oxidoreductase, putative
CCM_06978	470.307	561.642	667.948	699.427	1793.18	1206.09	820.143	1.071	0.314745	0.000667147	0.0119714	SNF2 family helicase/ATPase
CCM_09357	94.0614	71.154	110.422	185.343	258.722	149.808	136.696	1.07066	0.282403	0.000149904	0.00416274	MFS transporter, putative
CCM_00861	345.872	308.334	584.59	784.295	892.761	983.768	598.764	1.06828	0.267191	6.38e-05	0.00224487	DNA replication factor C subunit Rfc1, putative
CCM_04500	333.134	287.462	139.652	812.584	789.783	153.624	378.746	1.06758	0.483888	0.0273665	0.149662	ATPase, P-type, K/Mg/Cd/Cu/Zn/Na/Ca/Na/H-transporter
CCM_08749	360.569	278.924	447.103	468.236	1216.16	683.199	538.45	1.06561	0.336208	0.00152699	0.0212631	DNA-directed RNA polymerase I 135 kDa polypeptide
CCM_08031	31.3538	35.1026	62.7892	172.662	76.5953	50.572	77.3959	1.06177	0.496529	0.0324864	0.164315	lipase precursor, putative
CCM_02685	97.0008	189.744	121.248	348.25	359.998	190.838	200.911	1.06122	0.382114	0.00548239	0.052409	GABA permease
CCM_08869	156.769	159.385	260.9	408.731	405.955	416.026	452.18	1.06039	0.257742	3.89e-05	0.00156025	HET domain protein
CCM_02119	59.7682	66.4104	190.533	405.804	267.233	68.7016	177.893	1.05902	0.518848	0.0412415	0.18951	gibberellin 3-beta hydroxylase, putative
CCM_06094	33.3134	52.1796	43.3029	59.5049	162.552	65.839	51.4021	1.05737	0.44324	0.0170534	0.110675	monooxygenase, putative
CCM_08193	2083.07	1642.23	1129.12	1923.67	1779.56	7266.14	2079.53	1.05559	0.461944	0.0223065	0.130078	peroxisomal copper amine oxidase
CCM_09596	167.547	141.359	237.084	299.476	357.445	507.628	246.439	1.0531	0.288406	0.000260745	0.00612813	APSES transcription factor, putative
CCM_07527	481.085	647.976	592.168	878.917	1933.61	877.853	841.525	1.05198	0.310282	0.000697869	0.0123843	hypothetical protein
CCM_00258	472.267	552.155	588.92	1520.79	640.847	1291.02	1048.63	1.05112	0.301172	0.000482848	0.00961307	DUF6 domain protein, putative
CCM_06321	239.073	225.795	193.781	524.814	864.676	124.044	326.326	1.05037	0.502849	0.0367229	0.177391	ketoreductase, putative
CCM_08018	147.951	112.898	72.5324	143.397	519.146	102.098	178.064	1.05031	0.495014	0.0338568	0.168689	polyketide synthase, putative
CCM_07529	395.842	316.873	487.158	471.162	1478.29	671.749	520.521	1.04987	0.385467	0.00645698	0.0584365	ribosome biogenesis protein Kri1
CCM_03428	598.662	563.54	531.543	1658.33	931.058	1037.2	866.65	1.0495	0.310118	0.000713888	0.0125989	polymyxin B resistance protein kinase
CCM_09374	2336.84	1821.54	3155.7	2843.56	7745.49	5145.94	3190.27	1.04904	0.33291	0.00162642	0.0221986	hypothetical protein
CCM_07854	40.172	54.077	63.8718	126.814	155.744	60.1139	131.039	1.04899	0.353412	0.00299569	0.0347334	hypothetical protein
CCM_02921	205.759	152.744	444.938	654.554	570.209	513.353	426.065	1.04836	0.355802	0.00321434	0.0363965	DUF455 domain protein
CCM_02511	24.4952	18.0257	56.2938	103.402	75.7442	42.9385	72	1.0481	0.454924	0.0212283	0.126646	sodium P-type ATPase, putative
CCM_04417	234.174	156.539	211.102	225.338	811.059	288.165	297.645	1.04809	0.409372	0.0104597	0.0807612	U3 small nucleolar RNA associated protein
CCM_01642	1500.08	1907.88	1555.66	1321.79	2181.26	7877.78	2232.56	1.04774	0.502664	0.0371254	0.178108	dihydroxyacetone kinase
CCM_06896	630.015	937.335	1997.35	2348.01	1596.59	3902.63	1563.79	1.04756	0.411414	0.0108887	0.0831408	hypothetical protein
CCM_07345	111.698	106.257	274.974	253.628	290.211	559.154	235.719	1.04504	0.457309	0.0223017	0.130078	gamma-tubulin complex component GCP4, putative
CCM_03506	40.172	37.9488	60.6241	120.961	55.3188	122.136	78.0982	1.04469	0.34128	0.0022052	0.0273479	RTA1 domain protein, putative
CCM_06054	401.72	517.052	238.166	445.799	1390.63	705.145	566.499	1.0445	0.410599	0.0109643	0.0834533	hypothetical protein
CCM_03919	457.569	394.668	514.222	903.305	1131.06	822.51	661.182	1.04419	0.208289	5.35e-07	5.16e-05	histone-lysine N-methyltransferase
CCM_09143	123.456	170.77	259.818	191.196	704.677	332.058	268.154	1.04354	0.437444	0.0170544	0.110675	Periodic tryptophan protein 2
CCM_05605	285.124	306.437	400.552	570.662	938.718	583.963	501.836	1.04269	0.269416	0.000108749	0.00323535	RNA polymerase III Rpc4
CCM_02409	113.658	215.359	194.863	194.123	533.614	411.255	277.329	1.04258	0.384159	0.00664926	0.0595467	putative lipoprotein
CCM_04476	497.741	401.309	630.058	764.785	1194.89	1251.9	702.642	1.04122	0.249885	3.09e-05	0.00129422	histone acetyltransferase, putative
CCM_04622	595.722	560.694	675.526	694.55	2824.66	567.742	631.905	1.04033	0.467346	0.026011	0.144629	n-acetylglucosamine-6-phosphate deacetylase
CCM_05286	29.3942	31.3078	76.8627	152.177	91.9144	60.1139	97.2185	1.04004	0.432598	0.0162087	0.107345	ferulic acid esterase (FaeA), putative
CCM_02068	1380.55	2395.52	1590.3	1847.58	5113.16	4820.56	2599.62	1.03889	0.419771	0.013327	0.0943566	serine/threonine protein kinase, putative
CCM_08451	32.3336	56.9232	92.0187	275.088	73.1911	68.7016	76.2757	1.03719	0.528465	0.0496862	0.210915	endo alpha-1,4 polygalactosaminidase precusor
CCM_03842	331.174	388.975	476.332	717.961	796.591	994.264	490.68	1.03377	0.269711	0.00012665	0.00360652	methylglutaconyl-CoA hydratase, putative
CCM_05430	1030.76	1106.21	1924.82	2189.98	3121.68	3323.44	1885.58	1.03375	0.329752	0.00171905	0.022864	UDP-N-acetylglucosamine pyrophosphorylase
CCM_05002	198.901	195.436	228.423	552.128	365.955	376.904	317.153	1.03061	0.231923	8.84e-06	0.000493196	LysM domain protein
CCM_03570	153.83	119.539	259.818	456.53	374.466	291.982	380.615	1.02958	0.303736	0.000699597	0.0123921	hypothetical protein
CCM_05860	982.745	899.387	775.122	399.951	2934.45	2609.71	885.475	1.02792	0.496584	0.0384545	0.181819	GNS1/SUR4 membrane protein
CCM_02283	9.79806	8.53848	23.8166	37.0687	32.3402	25.7631	22.3141	1.0268	0.510681	0.044363	0.197361	hypothetical protein
CCM_02664	526.156	811.156	357.249	706.255	1438.29	1496.17	797.047	1.02651	0.384414	0.00757774	0.0644553	high affinity cAMP phosphodiesterase, putative
CCM_05529	589.843	453.488	1003.55	2153.88	999.143	1191.78	1076.65	1.02355	0.350762	0.00352201	0.0390542	serine/threonine protein kinase
CCM_02036	110.718	153.693	89.8536	313.133	325.956	120.228	192.797	1.02299	0.381718	0.00736281	0.0634031	hypothetical protein
CCM_05215	409.559	638.489	802.187	740.398	974.462	2241.39	892.543	1.01959	0.385744	0.00821292	0.0676408	sphingosine N-acyltransferase lac1
CCM_04128	933.755	786.489	591.085	570.662	2170.2	2273.83	923.337	1.01928	0.431745	0.0182337	0.115213	bifunctional pyrimidine biosynthesis protein (PyrABCN), putative
CCM_05089	147.951	237.18	247.909	396.049	440.849	471.369	263.606	1.01685	0.25825	8.23e-05	0.00265208	hypothetical protein
CCM_01053	883.785	933.541	666.865	1745.15	2049.35	1304.38	1179.28	1.01617	0.212726	1.78e-06	0.000141789	voltage-gated chloride channel
CCM_06435	219.477	296.949	238.166	632.118	639.996	307.249	493.698	1.01544	0.316152	0.00131879	0.0193423	ankyrin repeat-containing domain
CCM_07660	241.032	253.308	345.341	377.515	675.741	694.649	347.528	1.01511	0.301775	0.000768837	0.0131357	U5 small nuclear ribonucleoprotein component
CCM_08496	2216.32	2457.18	4165.74	11556.6	2660.41	4954.15	4876.1	1.01396	0.43502	0.0197626	0.12114	peptidyl-prolyl cis-trans isomerase
CCM_05665	440.913	521.796	505.562	2038.78	643.401	499.041	829.335	1.01049	0.438136	0.0210923	0.126145	arginine permease, putative
CCM_06599	97.9806	129.975	118	145.348	322.551	248.089	140.857	1.00768	0.302646	0.000869786	0.0143677	BCAS2 family protein
CCM_09297	2157.53	2288.31	1252.54	2471.89	4778.7	4747.09	1708.53	1.00651	0.375785	0.00739696	0.0635877	DUF221 domain-containing protein
CCM_07563	882.805	789.335	613.819	563.834	2084.24	2196.54	1029.87	1.00274	0.397741	0.0116992	0.0871203	fungal specific transcription factor
CCM_00969	110.718	104.359	153.725	356.054	235.743	176.525	167.752	1.00241	0.343724	0.00354178	0.0392181	hypothetical protein
CCM_05581	161.668	178.359	363.745	251.677	639.996	592.551	312.027	1.0023	0.387436	0.00968137	0.0765347	DNA mismatch repair protein Msh3
CCM_01849	501.661	706.796	476.332	600.902	1580.42	1353.99	748.416	1.00223	0.366965	0.00631201	0.0575426	hypothetical protein
CCM_08973	54.8691	100.564	64.9544	149.25	212.765	98.2814	134.006	1.00178	0.345138	0.00370134	0.0404837	Meiosis specific protein SPO22
CCM_01383	215.557	202.077	309.616	346.299	488.508	668.886	320.139	1.00132	0.315198	0.00148916	0.0209556	DNA polymerase delta catalytic subunit
CCM_07619	3.91922	10.4359	14.0735	20.4853	28.0849	15.267	40.8022	1.00108	0.482803	0.0381276	0.181332	putative protein-arginine deiminase
CCM_02405	12966.8	15505.9	3556.25	6068.53	3291.04	5559.1	5218.74	-1.0037	0.438539	0.0220952	0.129768	Fatty acid hydroxylase
CCM_05821	2285.89	2222.85	1019.78	756.981	810.208	1103.04	1166.46	-1.0041	0.309753	0.00118851	0.018121	tryptophanyl-tRNA synthetase
CCM_04400	948.452	1032.21	337.763	354.103	343.828	405.53	442.8	-1.00484	0.367501	0.00625212	0.0571982	hypothetical protein
CCM_09073	3015.84	3105.16	998.133	846.726	1243.4	1248.08	1412.07	-1.00513	0.412215	0.0147539	0.101115	Chalcone isomerase, subgroup
CCM_05509	19.5961	17.077	40.0552	6.82844	18.7233	8.5877	32.4148	-1.00553	0.467296	0.0314127	0.161609	hypothetical protein
CCM_04399	257.689	147.052	64.9544	35.1177	102.978	75.3809	72.3242	-1.00623	0.498273	0.0434422	0.195703	hypothetical protein
CCM_02439	190.082	134.718	62.7892	48.7745	90.2122	40.0759	90.0862	-1.00935	0.438158	0.0212441	0.126646	hypothetical protein
CCM_00746	684.884	593.899	514.222	379.466	206.807	289.119	513.818	-1.00978	0.235583	1.82e-05	0.000866656	histone-lysine N-methyltransferase
CCM_05755	341.952	386.129	332.35	195.098	157.446	167.937	302.987	-1.01082	0.193067	1.64e-07	1.98e-05	CDK4/6, putative
CCM_00739	3648.8	3357.52	1890.17	1663.21	1333.61	1304.38	2550.45	-1.01358	0.270259	0.000176541	0.00469216	sphingosine kinase
CCM_00858	3611.57	3340.44	1057.67	529.692	971.909	2089.67	1609.02	-1.01548	0.498628	0.0416959	0.190572	chymotrypsin-like proteinase 5A precursor
CCM_09474	1732.3	1690.62	914.774	629.192	577.018	881.67	1096.79	-1.01678	0.282314	0.000316268	0.00703825	hypothetical protein
CCM_09427	1871.43	1732.36	1014.37	835.996	693.613	706.099	1085.85	-1.01828	0.246281	3.56e-05	0.00145785	serine palmitoyltransferase 2
CCM_08585	8924.07	6401.01	1854.45	1008.66	3359.98	3376.87	2917.96	-1.0185	0.487658	0.0367487	0.17741	siderophore biosynthesis protein, putative
CCM_06491	3340.16	2806.31	4124.6	1994.88	1304.67	1517.16	2200.32	-1.01852	0.380022	0.00735842	0.0634031	CRAL/TRIO domain protein
CCM_01408	85210.8	86706.4	43401.4	14594.3	42650.8	42673.2	46039.3	-1.02093	0.406363	0.011993	0.0883918	hypothetical protein
CCM_09280	4500.25	3627.91	1486.37	1346.18	1703.82	1491.4	2523.83	-1.02241	0.343312	0.00290071	0.0339626	integral membrane protein
CCM_08542	186.163	187.847	177.542	136.569	44.2551	62.0222	152.345	-1.02514	0.512944	0.0456587	0.200639	hypothetical protein
CCM_05751	772.087	592.95	1766.76	841.849	262.126	289.119	1001.97	-1.02525	0.488572	0.0358635	0.1756	acetyl-CoA acetyltransferase
CCM_04875	32.3336	53.1283	28.1469	24.3873	12.7659	15.267	25.5945	-1.02624	0.42944	0.0168609	0.110186	hypothetical protein
CCM_04751	2664.09	3018.83	1615.2	1367.64	846.804	1254.76	1702.19	-1.0273	0.305195	0.000762536	0.0131125	peroxisomal membrane protein Pmp47, putative
CCM_03976	630.995	468.668	310.699	140.471	322.551	196.563	324.289	-1.02766	0.364199	0.00477694	0.0477496	hypothetical protein
CCM_05315	1250.23	1087.23	624.645	407.755	590.635	412.209	629.139	-1.02824	0.293515	0.000459722	0.00928506	hypothetical protein
CCM_06330	1878.29	2247.52	1513.44	768.687	1026.38	904.571	1304.71	-1.02857	0.265998	0.000110254	0.00325891	hypothetical protein
CCM_03816	677.046	498.078	372.405	205.829	274.041	262.402	305.937	-1.02959	0.253383	4.84e-05	0.00183493	YagE family protein
CCM_03980	2214.36	2418.29	924.518	881.844	890.208	835.869	1110.95	-1.03173	0.345066	0.00279018	0.0330703	glycogenin
CCM_05388	21690.9	17989.6	7848.66	5349.59	10651	6022.84	8172.19	-1.032	0.389657	0.0080852	0.0671587	aspartate aminotransferase
CCM_01895	2358.39	2591.9	1434.41	530.667	1370.2	1053.42	1568.14	-1.03205	0.38828	0.00786034	0.0658726	para-nitrobenzyl esterase
CCM_02366	15820.9	12556.3	11403.8	6856.73	4637.42	7042.86	10130.1	-1.03285	0.364367	0.00458775	0.0470794	succinate dehydrogenase flavoprotein subunit
CCM_01035	1826.36	2233.29	758.884	505.304	703.826	981.86	1215.39	-1.03453	0.430685	0.0163026	0.107671	hypothetical protein
CCM_01898	3682.11	3406.85	3955.72	1598.83	1359.14	2252.84	3472	-1.03655	0.306445	0.000718256	0.0126529	hypothetical protein
CCM_04306	750.531	626.155	1253.62	459.456	293.615	448.469	875.328	-1.03849	0.407448	0.0108104	0.0826742	esterase, putative
CCM_07489	6863.54	6910.48	2963	1352.03	2748.92	3601.11	3059.46	-1.03853	0.394995	0.00855788	0.0697991	Aspartate/other aminotransferase
CCM_07125	625.116	659.36	285.799	209.731	287.658	241.41	315.176	-1.03918	0.313895	0.00093099	0.0150268	hypothetical protein
CCM_09435	1357.03	974.336	555.36	160.956	617.018	530.529	421.598	-1.03985	0.442654	0.0188178	0.11804	hypothetical protein
CCM_06355	432.094	346.283	173.212	120.961	206.807	113.548	246.511	-1.03997	0.3602	0.00388694	0.0418487	geranylgeranyl pyrophosphate synthetase
CCM_08568	1843.99	1795.93	1178.92	626.265	788.932	886.441	1033.65	-1.04271	0.221671	2.55e-06	0.000186353	hypothetical protein
CCM_00706	4640.36	3864.14	2625.24	2230.95	1335.31	1535.29	3986.11	-1.04416	0.385899	0.00681448	0.060576	penicillin-binding protein, putative
CCM_06296	4552.18	4059.57	7611.57	2687.48	2578.71	2300.55	4736.37	-1.04583	0.325403	0.00130916	0.0192597	dehydrogenase/reductase SDR family member 8 precursor
CCM_04656	1429.54	1540.72	3496.71	1331.55	510.635	1019.07	1208.8	-1.04736	0.476522	0.0279536	0.151582	hypothetical protein
CCM_06531	3981.93	3255.06	2634.98	1683.7	934.463	2019.06	1997.03	-1.04905	0.288741	0.000279927	0.00643766	hypothetical protein
CCM_06565	43.1115	37.9488	55.2112	28.2892	13.6169	20.038	41.4504	-1.05022	0.397975	0.00831718	0.0682079	hypothetical protein
CCM_00734	1216.92	911.72	1952.96	1008.66	305.53	535.3	1052.83	-1.05115	0.407511	0.00989619	0.0775913	hypothetical protein
CCM_02497	1839.1	2148.85	1489.62	826.241	497.018	1222.32	840.476	-1.0523	0.329222	0.00139189	0.0199985	galactose-proton symport, putative
CCM_04748	1044.47	1215.31	515.305	375.564	502.976	415.072	584.123	-1.05479	0.304052	0.000522175	0.0101445	hypothetical protein
CCM_04047	2393.67	1811.11	993.802	943.3	921.697	544.842	1354.7	-1.05518	0.323815	0.00111963	0.0172897	hypothetical protein
CCM_04245	2600.41	3107.06	571.599	554.079	928.505	1214.68	1278.57	-1.05531	0.518031	0.0416343	0.190424	hypothetical protein
CCM_06511	4105.39	3202.88	2692.36	1822.22	1228.93	1596.36	2596.39	-1.05997	0.299584	0.00040297	0.00847821	hypothetical protein
CCM_09220	641.773	315.924	169.964	122.912	266.381	100.19	224.86	-1.06031	0.49178	0.0310787	0.160576	hypothetical protein
CCM_04206	1326.66	1373.75	611.654	420.437	544.678	573.467	790.197	-1.06108	0.298484	0.000378138	0.00816982	hypothetical protein
CCM_07146	7067.34	6047.14	5920.59	3553.71	1828.07	3308.17	5258.28	-1.06142	0.361438	0.00331771	0.0373911	succinate dehydrogenase iron-sulfur protein
CCM_07189	539.873	442.104	263.065	184.368	229.786	163.166	260.503	-1.06232	0.303331	0.000461454	0.00928506	mitochondrial inner membrane protease subunit Imp2, putative
CCM_00798	2104.62	2071.06	2087.2	738.447	1022.97	1176.51	1500.68	-1.0634	0.240345	9.67e-06	0.000520438	Amidase
CCM_08709	1577.49	2066.31	1004.63	1184.25	350.636	539.116	1345.87	-1.06664	0.41583	0.0103153	0.0800951	tetratricopeptide repeat domain containing protein
CCM_02455	2947.26	2417.34	1617.36	1210.58	1023.82	1042.93	1517.18	-1.06707	0.222907	1.69e-06	0.000137045	hypothetical protein
CCM_08895	847.532	638.489	531.543	260.456	199.148	413.164	333.492	-1.06725	0.496925	0.0317365	0.16245	3-beta-hydroxysteroid-Delta(8),Delta(7)-isomerase
CCM_05682	776.986	351.975	728.572	386.294	224.68	201.334	1007.36	-1.06982	0.445908	0.0164315	0.108225	amidohydrolase family protein
CCM_06682	173.426	188.795	76.8627	77.0638	68.9358	53.4345	116.606	-1.07051	0.359161	0.00287691	0.033766	hypothetical protein
CCM_03511	250.83	222	236.001	129.74	68.9358	126.907	199.156	-1.07242	0.314392	0.000647032	0.0116753	Protein kinase-like domain
CCM_04616	17503.3	14341.8	9436.79	5080.36	4620.4	9233.68	8178.57	-1.07253	0.317912	0.000741693	0.0129474	hypothetical protein
CCM_06686	7680.7	8192.2	2368.67	1919.77	3493.6	2765.24	3035.29	-1.0728	0.397837	0.00700548	0.0615358	DUF887 domain-containing protein
CCM_06332	5675.04	3724.68	4256.68	2607.49	1629.78	2111.62	2886.4	-1.07317	0.253147	2.24e-05	0.000995612	hypothetical protein
CCM_03387	4056.4	3096.62	1919.4	589.197	1754.88	1616.4	1759.38	-1.0736	0.461618	0.0200325	0.122226	c-14 sterol reductase
CCM_05466	4441.46	2669.7	2594.93	1615.41	1334.46	1570.59	2663.32	-1.07519	0.234089	4.37e-06	0.000284373	LysM domain containing protein
CCM_08952	1594.14	1550.21	947.252	963.785	241.701	616.406	966.199	-1.07554	0.406181	0.00809863	0.0671587	l-fucose permease, putative
CCM_02865	1176.75	919.31	159.138	431.167	357.445	146.945	481.936	-1.07566	0.544055	0.0480277	0.206882	MFS multidrug transporter, putative
CCM_04202	18416.4	20103.4	7457.85	10598.7	4552.31	5260.44	13747.5	-1.07581	0.409648	0.0086349	0.0702159	hypothetical protein
CCM_03563	1004.3	1294.05	635.47	390.196	569.358	394.08	645.156	-1.0759	0.280494	0.000125199	0.00357988	Protein kinase-like domain
CCM_05096	3093.25	1673.54	2347.02	2000.73	197.446	718.504	3470.52	-1.07837	0.53639	0.0443871	0.197361	d-3-phosphoglycerate dehydrogenase
CCM_02591	1092.48	819.694	236.001	273.137	411.913	253.814	418.664	-1.08282	0.44175	0.014238	0.0987035	protein kinase domain-containing protein
CCM_02736	3123.62	3337.6	2751.9	1484.7	1423.82	1223.27	2424.17	-1.08376	0.365777	0.00304758	0.0349601	succinate/fumarate mitochondrial transporter
CCM_03792	106.799	70.2053	46.5506	46.8236	39.1487	9.54188	68.3802	-1.08446	0.473739	0.0220709	0.129768	hypothetical protein
CCM_01526	999.402	1040.75	696.095	441.897	387.232	436.064	518.862	-1.08652	0.233396	3.24e-06	0.000225937	hypothetical protein
CCM_05947	4860.82	3787.29	7987.23	4362.4	1393.18	1482.81	7190.74	-1.08713	0.432132	0.0118787	0.0879135	Carbohydrate-binding domain family 9-like protein
CCM_09306	955.311	851.951	770.792	313.133	493.614	379.767	747.171	-1.08913	0.24151	6.49e-06	0.000382064	homoserine O-acetyltransferase
CCM_01985	1027.82	963.9	588.92	384.343	398.296	408.393	600.906	-1.09004	0.22739	1.64e-06	0.000134855	Mitochondrial substrate carrier
CCM_04994	8027.55	5309.04	3292.11	2423.12	2701.26	2444.63	3456.2	-1.09041	0.295259	0.000221557	0.00544624	3-hydroxy-3-methylglutaryl-coenzyme A reductase
CCM_08612	626.096	428.821	184.037	108.279	322.551	98.2814	225.024	-1.09232	0.477289	0.0221027	0.129768	hypothetical protein
CCM_05379	9775.53	6727.37	4577.12	3763.44	3078.28	2488.52	4925.63	-1.09248	0.386978	0.00475604	0.0477496	pentatricopeptide repeat protein
CCM_09057	4105.39	4330.91	4505.67	2806.49	1417.86	1700.36	3092.35	-1.09298	0.259304	2.5e-05	0.00107429	DUF563 domain protein
CCM_03680	2765.99	2642.19	2047.15	1641.75	591.486	1103.04	2209.81	-1.09859	0.336391	0.00109155	0.0169648	Protein kinase-like domain
CCM_04906	2726.8	2583.36	962.408	251.677	941.271	1456.09	812.752	-1.09954	0.509468	0.0309117	0.160142	integral membrane protein
CCM_07982	3095.21	2676.34	822.756	1087.67	963.399	840.64	1351.55	-1.10014	0.398973	0.00582591	0.0545746	bZIP transcription factor (HapX), putative
CCM_08728	2208.48	1814.9	914.774	801.854	687.656	741.404	1124.87	-1.10231	0.290815	0.000150391	0.00416427	Phosphoesterase family
CCM_02124	66.6268	55.9745	44.3855	30.2402	32.3402	4.77094	67.2079	-1.10307	0.527278	0.0364371	0.176871	hypothetical protein
CCM_00768	1860.65	1328.21	405.965	313.133	648.507	575.376	655.471	-1.10401	0.456054	0.0154865	0.103807	Protein kinase-like domain
CCM_06771	1681.35	1520.8	959.16	722.839	537.018	612.589	1386.14	-1.10612	0.293895	0.000167432	0.00451926	LEA domain protein
CCM_04871	14218.9	10614.3	7887.63	1760.76	3101.26	8957.92	4075.2	-1.10784	0.50144	0.0271527	0.148915	SCP-like extracellular protein, putative
CCM_05331	2638.62	2483.75	8736.37	1631.02	1075.74	3051.49	4996.2	-1.10924	0.488387	0.0231326	0.132981	Intradiol ring-cleavage dioxygenase, core
CCM_08604	244.952	249.513	901.783	184.368	190.637	217.555	234.539	-1.10967	0.465224	0.0170675	0.110675	cytochrome P450 3A3
CCM_04072	5103.81	4164.88	4751.41	2395.81	645.954	2686.99	2351.07	-1.11159	0.531654	0.0365443	0.176955	hypothetical protein
CCM_02926	1709.76	1843.36	697.177	716.01	496.167	562.971	1222.3	-1.11227	0.479562	0.0203759	0.123227	carnitine O-acetyltransferase
CCM_08729	1385.45	1330.11	801.104	398.976	593.188	565.834	834.978	-1.11286	0.335851	0.000921161	0.0148931	C6 transcription factor, putative
CCM_06582	486.964	443.052	793.526	316.059	97.8718	305.34	430.323	-1.11339	0.482525	0.0210308	0.125949	hypothetical protein
CCM_06430	194.981	349.129	67.1195	160.956	39.1487	43.8927	143.635	-1.11468	0.554525	0.0444145	0.197361	hypothetical protein
CCM_03109	9717.72	7743.45	20490.9	7150.35	2802.54	6134.48	16448.4	-1.11753	0.437956	0.0107197	0.0820449	cytochrome P450 pisatin demethylase, putative
CCM_07933	547.712	471.514	335.598	74.1373	272.339	210.876	591.674	-1.11997	0.486336	0.0212858	0.126689	Cytochrome P450
CCM_02555	1074.85	960.105	488.241	381.417	415.317	321.561	546.596	-1.12403	0.30535	0.000232227	0.00565087	hypothetical protein
CCM_07026	3004.09	2471.42	887.71	1166.69	554.039	996.173	1426.43	-1.12688	0.414701	0.00658121	0.0592678	cyclin-like protein (Clg1), putative
CCM_00824	659.409	593.899	165.634	105.353	229.786	262.402	252.495	-1.12701	0.451755	0.0126052	0.090916	fumarylacetoacetate hydrolase
CCM_01427	244.952	336.796	73.615	70.2353	99.5739	107.823	133.041	-1.12714	0.436759	0.00986003	0.0773708	hypothetical protein
CCM_03340	811.279	774.156	620.314	170.711	433.189	356.866	432.647	-1.12719	0.359185	0.00169993	0.0228056	O-methyltransferase, putative
CCM_05852	8751.63	6153.4	3940.57	2694.31	3618.7	2010.47	4151.23	-1.12777	0.307469	0.000244537	0.00586158	Pth11-like protein
CCM_07432	910.24	622.36	391.892	386.294	282.552	161.258	548.552	-1.1291	0.38067	0.00301607	0.0347568	MFS transporter, putative
CCM_03028	1668.61	2304.44	396.222	893.55	524.252	400.759	747.713	-1.13072	0.47182	0.0165521	0.108785	plasma membrane channel protein (Aqy1), putative
CCM_06281	11557.8	7428.48	4348.7	2373.37	4199.98	3458.93	3687.33	-1.13076	0.394764	0.00417807	0.0441615	acetylglutamate kinase, putative
CCM_01705	26017.8	20479.1	7642.97	2012.44	11225.5	9042.84	7616.73	-1.13311	0.501558	0.0238723	0.135852	nonribosomal siderophore peptide synthase
CCM_02527	4778.51	4736.01	3016.05	2857.21	1291.06	1307.24	2459.14	-1.134	0.344848	0.00100753	0.0159679	hypothetical protein
CCM_08708	1744.05	1163.13	5509.22	2183.15	346.381	707.054	3087.5	-1.13458	0.562984	0.0438734	0.196361	long-chain fatty acid transporter, putative
CCM_00338	179.305	228.642	95.2664	11.7059	133.616	49.6178	92.6857	-1.13595	0.571683	0.0469189	0.204298	hypothetical protein
CCM_09005	1058.19	688.771	250.074	149.25	388.934	292.936	360.463	-1.1365	0.460776	0.0136444	0.0957285	ABC multidrug transporter SitT
CCM_01637	3327.42	3045.39	2506.16	1250.58	1509.78	1218.5	2466.05	-1.13775	0.196783	7.39e-09	1.21e-06	NCS1 nucleoside transporter family protein
CCM_01275	13784.9	19198.3	16371.8	7144.5	7999.95	6656.42	9554.24	-1.14215	0.262599	1.37e-05	0.000688667	succinyl-CoA:3-ketoacid-coenzyme A transferase subunit A
CCM_07329	19511.9	14620.7	13000.6	6257.77	5985.5	8644.95	9973.19	-1.14357	0.240164	1.92e-06	0.000148035	hypothetical protein
CCM_03383	7405.37	6776.71	3358.14	3168.39	1657.01	2774.78	3870.93	-1.14695	0.327333	0.000458439	0.00928506	RING-9 protein
CCM_09466	131.294	88.231	58.459	30.2402	37.4466	49.6178	43.8502	-1.14923	0.418978	0.0060891	0.0562556	hypothetical protein
CCM_07289	81.3239	50.2822	99.5967	50.7255	19.5744	22.9005	56.7637	-1.14935	0.494438	0.0200955	0.122325	hypothetical protein
CCM_04196	1420.72	1140.36	710.168	683.819	439.146	224.234	812.373	-1.15058	0.452631	0.0110229	0.083701	carnitine/acylcarnitine carrier protein
CCM_09196	4856.9	5157.24	2703.19	1981.22	1071.48	2222.3	3289.28	-1.15085	0.436955	0.00844393	0.0690125	hypothetical protein
CCM_06356	2449.52	2399.31	702.59	750.153	864.676	743.313	1206.73	-1.1524	0.377789	0.0022856	0.0281278	Protein phosphatase 2C-related protein
CCM_00022	1616.68	1156.49	947.252	556.03	557.444	526.712	846.704	-1.15328	0.23141	6.24e-07	5.8e-05	eukaryotic translation initiation factor eIF1a-like protein, putative
CCM_06504	6342.28	4085.19	2676.12	2536.28	1100.42	1933.19	2527.08	-1.15458	0.373225	0.00197796	0.0252446	IMP-specific 5'-nucleotidase 1
CCM_06574	4779.49	2876.52	2429.29	1671.02	1847.65	799.61	2162.37	-1.15714	0.342443	0.000727326	0.012766	ankyrin repeat-containing protein, putative
CCM_04153	1010.18	1326.31	504.479	318.986	565.103	304.386	474.308	-1.16757	0.393505	0.00300619	0.0347334	C6 transcription factor, putative
CCM_06031	51602.5	55701.3	23942.2	15799.1	9389.73	29296.4	27228.8	-1.16917	0.406137	0.00399243	0.0426982	hypothetical protein
CCM_04159	343.912	294.103	430.864	232.167	129.361	93.5105	287.616	-1.17095	0.326367	0.000333415	0.00733512	parasitic phase-specific protein PSP-1
CCM_05049	916.119	804.515	2317.79	741.373	404.253	506.674	1326.07	-1.17238	0.428521	0.00622158	0.0570963	toxin biosynthesis protein, putative
CCM_06790	5097.93	3370.8	2928.36	2367.52	1189.78	1306.28	2498.57	-1.17252	0.315346	0.000200636	0.00509416	fructose-2,6-bisphosphatase
CCM_00277	23686.8	20747.6	6177.16	11878.6	4300.4	4099.19	14903.7	-1.17411	0.466824	0.0118997	0.088001	stress response RCI peptide, putative
CCM_05985	4421.86	3602.29	2132.67	1372.52	1339.57	1658.38	3168.18	-1.17564	0.270881	1.42e-05	0.000711228	Cytochrome P450
CCM_05057	9916.62	9700.66	1703.97	808.682	4720.82	2626.88	2999.36	-1.17668	0.561	0.0359527	0.175771	cytochrome c oxidase assembly protein, putative
CCM_02240	3055.04	1670.7	6321.15	2819.17	436.593	962.776	2710.76	-1.18211	0.541805	0.0291237	0.15453	hypothetical protein
CCM_00121	5084.21	6488.3	1254.7	682.844	2289.35	2087.76	1952.63	-1.18374	0.498373	0.0175393	0.112298	Protein kinase-like domain
CCM_01784	3263.73	3290.16	1289.34	871.113	1092.76	1311.05	1563.54	-1.18746	0.352685	0.000760142	0.0131125	mRNA processing protein (Mss51), putative
CCM_06123	97.0008	99.6156	28.1469	27.3137	41.7019	20.038	53.4098	-1.19015	0.466361	0.0107107	0.0820414	hypothetical protein
CCM_01173	1354.09	1600.49	452.516	391.172	427.232	587.78	626.94	-1.19139	0.380156	0.00172477	0.0228925	hypothetical protein
CCM_04020	151.87	146.103	68.2021	47.7991	47.6593	54.3887	73.1325	-1.19176	0.404644	0.00322732	0.0365006	Glyoxalase/bleomycin resistance protein/dioxygenase
CCM_08467	1296.28	1222.9	4628	1517.86	734.464	367.363	6658.51	-1.19352	0.547953	0.0293952	0.155233	protein kinase domain protein
CCM_05725	3782.05	2224.75	9125.01	3422.02	558.295	1760.48	5415.6	-1.19379	0.520843	0.021904	0.129093	succinate-semialdehyde dehydrogenase
CCM_00343	12154.5	7048.99	7703.59	3939.03	3596.58	3936.98	7445.26	-1.19565	0.247093	1.31e-06	0.000111339	Nucleotide-binding, alpha-beta plait
CCM_05986	3920.2	3253.16	1816.56	1115.96	1349.78	1337.77	2657.66	-1.19594	0.280741	2.04e-05	0.000938283	sugar transporter, putative
CCM_04873	803.441	716.284	280.386	279.966	285.105	177.479	451.681	-1.19669	0.366269	0.00108602	0.0169335	hypothetical protein
CCM_06760	397.801	726.72	507.727	266.309	208.509	200.38	380.594	-1.20345	0.344307	0.000473567	0.00946742	5-formyltetrahydrofolate cyclo-ligase, putative
CCM_05593	1718.58	1136.57	1155.11	592.123	341.275	749.038	711.96	-1.20435	0.295352	4.55e-05	0.0017393	Emopamil-binding protein
CCM_02729	3579.23	2929.65	749.141	610.657	853.612	1395.98	1223.1	-1.20771	0.461232	0.00883349	0.0714689	sugar transporter, putative
CCM_03370	2518.1	2164.03	1020.87	857.457	683.4	841.594	1008.3	-1.20892	0.298346	5.08e-05	0.00189601	hypothetical protein
CCM_08773	693.703	430.719	1416.01	599.927	218.722	151.716	797.698	-1.20896	0.49746	0.0150881	0.102064	asparaginyl-tRNA synthetase
CCM_01730	9548.21	8251.02	9127.17	3059.14	2450.2	5748.98	5817.83	-1.21086	0.28681	2.42e-05	0.00106002	extracelular serine carboxypeptidase, putative
CCM_09594	1460.89	547.411	4040.16	1273.02	201.701	648.848	969.308	-1.21273	0.613706	0.0481457	0.207205	hypothetical protein
CCM_07937	2722.88	2151.7	792.444	508.231	872.335	908.387	906.541	-1.21366	0.395821	0.00216803	0.0270261	mevalonate kinase
CCM_08021	664.309	548.36	177.542	56.5785	241.701	220.418	191.359	-1.2218	0.546096	0.025264	0.141702	late sexual development protein
CCM_07892	3958.42	3463.78	1319.66	818.437	1406.8	1307.24	1830.79	-1.22398	0.368902	0.00090697	0.0147989	hypothetical protein
CCM_04398	79068.4	72811.4	43201.2	32138.5	13030.6	34216.2	35909.6	-1.22508	0.3473	0.000419616	0.00875199	hypothetical protein
CCM_00138	257.689	345.334	622.48	184.368	232.339	61.0681	321.832	-1.22797	0.439882	0.00524514	0.0505928	sulfate permease
CCM_05851	2252.57	1928.75	2099.11	1204.73	368.509	951.326	1807.98	-1.23649	0.355114	0.000497797	0.00981306	FAD-binding, type 2
CCM_08526	29604.8	24818.5	21586.5	8917.94	15634	6136.39	16308	-1.24593	0.321993	0.000109097	0.00323535	stomatin family protein
CCM_08953	421.317	466.77	152.643	156.079	139.574	120.228	189.545	-1.24625	0.358758	0.000513163	0.0100098	hypothetical protein
CCM_06404	730.935	801.668	699.342	196.074	408.508	283.394	531.923	-1.25494	0.345057	0.000275941	0.00638179	MFS multidrug resistance transporter, putative
CCM_03990	2704.26	1919.26	596.498	716.01	828.931	459.919	1133.94	-1.25514	0.433292	0.00377044	0.040971	FAD binding domain protein
CCM_04282	1142.45	1120.44	654.957	194.123	459.572	495.224	507.265	-1.25626	0.376981	0.000860938	0.0142788	Bis(5'-adenosyl)-triphosphatase
CCM_00499	9011.28	4832.78	5111.91	3280.58	1543.82	2634.51	3620.33	-1.26104	0.367737	0.000605397	0.0112185	ABC efflux transporter
CCM_06304	15055.7	18039	2240.93	2851.36	5057.84	4899.76	6513.86	-1.26147	0.524779	0.0162252	0.10738	hypothetical protein
CCM_00626	632.955	433.565	509.892	50.7255	199.999	335.874	198.138	-1.2621	0.509583	0.0132588	0.0939424	hypothetical protein
CCM_05882	2854.18	8210.22	1417.09	537.496	1986.37	1951.32	2162.11	-1.26272	0.540538	0.0194886	0.120248	hypothetical protein
CCM_02743	5821.03	4903.93	6770.41	1633.95	1895.31	3517.14	2821.37	-1.26288	0.288659	1.21e-05	0.000625798	S33 family peptidase
CCM_09283	449.731	223.898	1058.76	362.883	79.1485	169.846	437.261	-1.26425	0.54493	0.0203398	0.123189	putative protein-arginine deiminase
CCM_07759	950.412	997.105	324.772	237.044	335.317	302.478	478.673	-1.26493	0.413006	0.0021933	0.0272354	dihydrodipicolinate synthetase family protein
CCM_00339	87.2027	113.846	36.8075	26.3383	46.8082	15.267	56.1632	-1.26639	0.471061	0.00718003	0.0624429	hypothetical protein
CCM_01137	2377.99	2124.18	1000.3	595.049	760.847	835.869	1023.73	-1.26659	0.318476	6.98e-05	0.00240126	C-type cyclin (Fic1), putative
CCM_07422	1266.89	1314.93	929.93	533.594	641.698	184.158	906.778	-1.26737	0.392901	0.00125679	0.0188343	Fungal transcriptional regulatory protein
CCM_07950	5123.41	4833.73	1578.39	759.907	1960.84	1632.62	2339.5	-1.26911	0.448313	0.0046423	0.0473244	Fungal transcriptional regulatory protein
CCM_09200	234.174	38.8975	112.588	49.75	41.7019	44.8469	120.927	-1.27173	0.533596	0.0171574	0.110882	glutathione-S-transferase theta, putative
CCM_05977	4149.48	3379.34	805.434	260.456	1461.27	1247.12	1173.35	-1.27605	0.546457	0.0195361	0.120365	SAM-dependent methyltransferase
CCM_08778	1204.18	878.515	351.836	416.535	252.765	265.264	553.972	-1.27691	0.398755	0.00136367	0.0197651	cutinase transcription factor 1 alpha, putative
CCM_02864	5751.46	5042.45	2478.01	718.937	2453.6	1900.74	1794.81	-1.27883	0.416446	0.00213475	0.0267377	NAD binding Rossmann fold oxidoreductase, putative
CCM_01312	4452.24	3308.19	937.508	1044.75	774.464	1098.27	1974.26	-1.27932	0.588224	0.0296384	0.155638	aureobasidin resistance protein Aur1
CCM_01970	1042.51	544.565	2102.36	409.706	457.019	542.933	1143.29	-1.27978	0.399555	0.00135993	0.0197651	haloacid dehalogenase, type II
CCM_07785	41267.5	41948.6	13273.4	3193.76	24459.4	6392.11	14527.9	-1.28026	0.549161	0.0197371	0.121061	NAD-binding malic dehydrase
CCM_04642	1864.57	2243.72	4617.17	1758.81	339.573	1037.2	3550.94	-1.2815	0.497533	0.0100034	0.0779879	hypothetical protein
CCM_08105	3006.04	2431.57	645.214	447.75	1050.21	767.167	1279.18	-1.28159	0.454062	0.00476498	0.0477496	oligopeptide transporter, putative
CCM_02494	953.351	949.669	371.323	207.78	334.466	342.554	399.372	-1.28201	0.357973	0.00034189	0.00747041	cytochrome-c oxidase assembly protein
CCM_00828	607.48	520.847	1017.62	473.113	154.893	189.883	469.057	-1.2834	0.404342	0.00150336	0.0210865	hypothetical protein
CCM_04349	370.367	273.231	116.918	33.1667	148.084	89.6937	186.507	-1.28565	0.512704	0.0121561	0.0891445	cytidine/deoxycytidylate deaminase family protein
CCM_05413	50476.7	40244.7	50327.7	23736.6	13863.8	19085.7	31698.9	-1.28761	0.215866	2.45e-09	4.54e-07	conserved lysine-rich protein, putative
CCM_00376	7767.9	5889.65	4272.92	2468.97	1656.16	2927.45	3581.38	-1.28949	0.303826	2.19e-05	0.000989465	hypothetical protein
CCM_04441	3104.03	2713.34	2420.63	968.663	1111.48	1244.26	1968.02	-1.29461	0.15833	2.92e-16	1.22e-13	WW/Rsp5/WWP
CCM_00871	181133	121028	214466	93499.8	11611.8	75995.4	122815	-1.2993	0.52097	0.0126311	0.0909836	hypothetical protein
CCM_06806	748.572	331.103	556.443	316.059	119.999	161.258	264.102	-1.30006	0.478622	0.00660259	0.0594048	integral membrane protein, putative
CCM_08223	3062.87	2923.96	2023.33	833.069	1445.1	789.114	1281.76	-1.30397	0.358559	0.000276173	0.00638179	Epoxide hydrolase
CCM_01068	1204.18	1317.77	388.644	226.314	433.189	358.775	1106.73	-1.30459	0.508681	0.0103277	0.0801269	dtdp-glucose 4,6-dehydratase
CCM_05548	6534.33	8752.89	3580.07	1468.11	1349.78	4183.16	3230.04	-1.30714	0.427306	0.0022206	0.0275035	ankyrin 2,3/unc44
CCM_04613	1014.1	873.771	1739.7	688.697	172.765	472.323	1552.57	-1.30787	0.430271	0.00236865	0.0288758	hypothetical protein
CCM_06828	4944.1	2793.98	3368.97	1146.2	1742.97	1437.01	2241.18	-1.30812	0.290157	6.53e-06	0.000382064	aminomethyltransferase
CCM_04491	237.113	100.564	89.8536	87.7942	32.3402	28.6257	71.1756	-1.3086	0.535733	0.0145804	0.100336	hypothetical protein
CCM_00123	2749.34	2194.39	1630.36	801.854	725.953	1019.07	1209.8	-1.31235	0.299851	1.2e-05	0.000625798	C6 transcription factor, putative
CCM_00597	798.542	393.719	2056.89	797.952	92.7654	144.082	959.478	-1.31366	0.594701	0.0271787	0.148973	Heterokaryon incompatibility
CCM_02334	316.477	347.232	101.762	56.5785	120.85	104.961	149.847	-1.31599	0.422751	0.0018525	0.0240901	NmrA family protein
CCM_08965	9686.36	11156	1633.6	907.207	2842.54	3821.52	3351.03	-1.32074	0.564923	0.0193917	0.119962	glutamate decarboxylase
CCM_07983	34600.9	24280.6	14712.2	13904.6	6502.09	7208.89	22736.9	-1.32471	0.36372	0.0002704	0.0062785	hypothetical protein
CCM_04978	4374.83	2484.7	3580.07	1860.26	310.637	1355.9	2141.39	-1.3255	0.544231	0.014869	0.101688	hypothetical protein
CCM_05749	1267.87	666.001	4085.63	1343.25	62.9784	270.989	1697.5	-1.32776	0.664575	0.0457264	0.200647	succinyl-CoA synthetase beta chain
CCM_06372	10005.8	6657.17	6467.29	3729.3	1874.88	3214.66	5054.31	-1.32828	0.313299	2.24e-05	0.000995612	hypothetical protein
CCM_07977	1992.93	1509.41	7154.73	1758.81	665.528	1185.1	3641.76	-1.32882	0.524961	0.0113646	0.0851729	Ig domain protein group 2 domain protein
CCM_02176	4316.05	5882.06	2211.7	381.417	2089.35	1416.02	2313.47	-1.32984	0.612738	0.0299822	0.15693	Oligopeptide transporter
CCM_03131	79916.9	75482.1	61235.8	26366.5	34606.6	20576.1	47052.2	-1.33358	0.340316	8.9e-05	0.00277668	Malate synthase, glyoxysomal
CCM_07891	4563.94	4212.32	1811.15	1008.66	1734.46	1171.74	2232.62	-1.33375	0.386821	0.00056479	0.0107477	hypothetical protein
CCM_02224	573.187	318.77	502.314	185.343	133.616	214.692	382.827	-1.33541	0.281105	2.03e-06	0.000155129	peptidase S9 prolyl oligopeptidase
CCM_02819	2503.4	1673.54	1990.85	1084.75	468.933	797.701	1760.41	-1.33606	0.293554	5.33e-06	0.000327193	bZIP transcription factor (MeaB), putative
CCM_04446	1777.37	1096.72	464.424	229.24	419.572	533.391	620.831	-1.33864	0.46811	0.00424072	0.0447085	phosphoglycerate mutase family protein, putative
CCM_09433	3394.05	2411.65	594.333	799.903	667.23	826.327	1236.19	-1.33948	0.444671	0.00259272	0.0310354	cytosolic regulator Pianissimo, putative
CCM_02826	15478	15534.3	5149.8	1296.43	5456.99	5586.77	7724.86	-1.34106	0.51562	0.00929877	0.074421	hypothetical protein
CCM_01951	3153.02	2830.03	885.545	818.437	866.378	832.052	1239.52	-1.34378	0.393007	0.000627979	0.0114439	thiol methyltransferase 1, putative
CCM_08207	35.273	41.7437	387.561	87.7942	32.3402	18.1296	76.2584	-1.34419	0.644626	0.0370495	0.178108	beta-calactosidase, putative
CCM_00482	5684.83	4639.24	2397.9	1936.35	747.23	1974.22	2497.42	-1.34475	0.392719	0.000616627	0.011361	hypothetical protein
CCM_08425	1196.34	1103.36	1130.21	454.579	251.062	576.33	815.198	-1.34632	0.3342	5.61e-05	0.00203362	epoxide hydrolase, putative
CCM_05784	14000.4	12924.4	10766.2	6443.12	3377	4540.98	9294.83	-1.34762	0.264701	3.56e-07	3.77e-05	malate dehydrogenase
CCM_03045	445981	482587	402588	277007	117568	101102	276202	-1.34907	0.339356	7.03e-05	0.00240734	formate dehydrogenase
CCM_08626	3378.37	2697.21	7372.32	1259.36	1907.22	1795.78	2777.82	-1.3501	0.36189	0.000190961	0.0049559	acyl-protein thioesterase 1
CCM_05690	112.678	93.9233	287.964	37.0687	60.4252	73.4725	133.299	-1.35247	0.479096	0.00475815	0.0477496	AMP-binding enzyme, putative
CCM_08457	38938.5	29008.1	38278.7	22929.9	7030.6	8699.34	33683.5	-1.35326	0.385406	0.000446013	0.00914356	cyanate hydratase, putative
CCM_04680	4198.47	4798.63	1671.49	1129.62	1675.74	1131.67	2152.73	-1.35486	0.352933	0.000123613	0.00355564	GTPase activating protein for Arf, putative
CCM_09526	10143	7591.66	3008.47	792.099	3265.51	3180.31	2750.9	-1.35734	0.483206	0.0049692	0.0490105	lanosterol synthase
CCM_09094	635.894	348.18	2029.82	647.726	85.1059	220.418	646.3	-1.36237	0.576743	0.0181677	0.114954	hexose transport-related protein
CCM_00781	2742.48	1825.34	4540.31	1431.05	444.253	1081.1	2676.54	-1.36315	0.543888	0.0122	0.0891949	alpha/beta hydrolase fold protein
CCM_08140	1370.75	1011.34	585.672	394.098	342.126	351.141	925.899	-1.36317	0.351701	0.000106217	0.00320847	hydroxyisourate hydrolase
CCM_07625	21489.1	22504.6	28656.8	12154.6	1159.99	10214.6	13830.6	-1.36983	0.551961	0.0130736	0.093195	GPR/FUN34 family protein
CCM_05799	1361.93	1055.93	519.635	314.108	377.87	390.263	762.449	-1.37042	0.323118	2.22e-05	0.000995612	mtDNA inheritance protein Dml1, putative
CCM_04443	9697.14	8400.92	718.829	2536.28	1215.31	2282.42	2527.8	-1.38271	0.569346	0.0151572	0.102213	sodium/calcium transporter, putative
CCM_08921	853.411	793.13	774.04	300.451	284.254	305.34	859.798	-1.38434	0.295372	2.78e-06	0.000199619	amidase, putative
CCM_01528	1125.8	830.13	888.793	201.927	603.401	208.967	512.099	-1.38475	0.383895	0.000309614	0.00692213	short chain dehydrogenase
CCM_09020	5347.78	5292.91	1907.49	101.451	698.719	2676.5	2640.85	-1.38484	0.660589	0.0360492	0.175973	Extracellular membrane protein, 8-cysteine region, CFEM
CCM_04974	1591.21	724.822	2171.64	782.344	198.297	470.415	967.713	-1.38552	0.536346	0.00978732	0.0770511	sarcosine oxidase
CCM_05232	74.4653	61.6668	429.782	115.108	21.2765	19.0838	198.254	-1.38739	0.643052	0.0309661	0.16022	RNA 3'-terminal phosphate cyclase
CCM_06490	179.305	83.4874	130.991	56.5785	58.7231	8.5877	102.11	-1.38895	0.554122	0.0121908	0.0891949	Barwin-related endoglucanase
CCM_09097	349.791	493.334	216.515	192.172	86.808	98.2814	274.366	-1.3922	0.373222	0.000191324	0.0049559	hypothetical protein
CCM_05034	2808.12	3436.26	455.763	209.731	1381.27	462.781	1046.77	-1.40109	0.588329	0.0172437	0.110996	hypothetical protein
CCM_07073	3147.14	3563.39	1436.57	936.471	1030.63	974.226	2657.32	-1.40395	0.30934	5.66e-06	0.000339034	molybdenum cofactor sulfurase
CCM_08584	1371.73	1337.7	97.4316	377.515	340.424	138.357	494.273	-1.40437	0.585084	0.0163825	0.10805	hypothetical protein
CCM_04598	5147.9	3129.83	9756.15	1944.15	1126.8	3147.87	3457.88	-1.40622	0.420913	0.000835143	0.0138989	phytanoyl-CoA dioxygenase family protein
CCM_02642	15.6769	1.89744	17.3212	4.87745	1.70212	1.90838	9.31803	-1.40763	0.672165	0.0362444	0.176215	Major facilitator superfamily transporter
CCM_07614	6731.27	4662.01	1732.12	1927.57	1033.19	1581.09	2428.93	-1.41104	0.4073	0.000531479	0.0102838	hypothetical protein
CCM_05549	5891.57	4865.04	2854.75	1681.75	1536.16	1724.22	2345.8	-1.41145	0.276097	3.19e-07	3.53e-05	yippee family protein
CCM_04582	1411.9	905.079	3006.31	801.854	539.571	482.819	1425.01	-1.41903	0.410279	0.000542783	0.0104605	glycerate dehydrogenase
CCM_03091	354.69	260.898	165.634	51.701	121.701	98.2814	137.087	-1.41961	0.38252	0.000206276	0.00517624	hypothetical protein
CCM_08436	2144.8	1586.26	649.544	457.505	541.273	532.437	974.945	-1.4199	0.367608	0.000112219	0.00329753	Immunoglobulin E-set
CCM_01691	759.35	1513.21	457.928	246.799	234.892	399.805	605.589	-1.42607	0.497932	0.0041836	0.0441615	MFS transporter, putative
CCM_06317	1148.33	922.156	474.167	318.01	255.318	333.966	460.926	-1.42657	0.302965	2.49e-06	0.000183394	hypothetical protein
CCM_02371	3396.01	3093.78	2144.58	1022.31	1237.44	834.915	2233.22	-1.4268	0.280133	3.52e-07	3.77e-05	hypothetical protein
CCM_02457	3993.69	1540.72	1133.45	477.015	754.889	1002.85	995.042	-1.42769	0.449774	0.00150233	0.0210865	nudix/MutT family protein
CCM_04958	22151.5	8841.12	34538.4	13907.6	390.636	2996.15	15687.8	-1.42839	0.64852	0.0276275	0.150321	hydrolase, putative
CCM_03617	10010.7	7469.27	969.986	92.6716	902.122	3816.75	2133.94	-1.42962	0.708102	0.0434923	0.195837	14-alpha sterol demethylase Cyp51A
CCM_02827	21330.4	21603.3	6190.15	1676.87	7300.38	6451.27	10633.7	-1.43371	0.52466	0.0062827	0.0573296	ribosomal protein YMR-31
CCM_05740	1843.99	915.515	10051.7	2231.92	599.145	614.497	4239.25	-1.44621	0.621934	0.0200539	0.122226	alpha-N-arabinofuranosidase precursor, putative
CCM_03832	54065.7	71969.9	41379.2	17346.2	9377.82	29619	43941.1	-1.45074	0.398091	0.000268164	0.00624161	Ricin B-related lectin
CCM_02042	24.4952	16.1282	48.7158	8.77942	13.6169	3.81675	42.2606	-1.45531	0.525992	0.00566123	0.0536926	hypothetical protein
CCM_01694	1349.19	1535.03	569.434	357.03	380.423	458.965	713.449	-1.45818	0.31853	4.7e-06	0.000301434	C6 transcription factor
CCM_00825	3033.48	3252.21	661.452	333.618	1077.44	766.213	1165.19	-1.45958	0.50928	0.00415734	0.0440706	Fungal specific transcription factor
CCM_00374	1403.08	795.027	1129.12	519.937	191.488	415.072	649.13	-1.46581	0.365017	5.93e-05	0.00211029	FAD dependent oxidoreductase
CCM_06331	6064.02	8047.04	3724.05	2355.81	1671.48	2179.37	3063.37	-1.46931	0.279295	1.43e-07	1.8e-05	Protein kinase-like domain
CCM_09565	2144.8	1611.88	583.507	296.549	605.103	514.308	799.833	-1.47253	0.431028	0.000634732	0.0114968	MFS transporter
CCM_06065	10226.2	9403.71	3667.76	1232.05	2736.15	3495.19	4981.5	-1.47938	0.450696	0.00102915	0.0161777	hypothetical protein
CCM_04201	2057.59	1833.88	1208.15	646.751	617.869	502.857	1072.66	-1.48241	0.258668	9.99e-09	1.58e-06	ABC multidrug transporter, putative
CCM_09122	499.701	483.847	439.525	79.0148	49.3614	272.898	488.725	-1.49093	0.571682	0.00910785	0.0730415	Glycoside hydrolase
CCM_00843	1595.12	1466.72	418.956	101.451	163.403	725.183	432.392	-1.49312	0.604295	0.0134791	0.0952935	MFS drug transporter, putative
CCM_08566	18669.2	20572	9315.54	3229.85	4209.34	8343.42	7046.89	-1.49479	0.411354	0.000279248	0.00643739	hypothetical protein
CCM_08004	364.488	278.924	344.258	151.201	100.425	84.9228	164.261	-1.4953	0.291805	2.99e-07	3.35e-05	C6 zinc finger domain protein
CCM_07760	1183.61	1071.1	711.251	643.824	77.4464	91.6021	1127.36	-1.49629	0.580491	0.0099482	0.077683	MFS quinate transporter QutD
CCM_09121	545.752	476.257	555.36	194.123	50.2125	249.043	393.653	-1.49906	0.462243	0.00118274	0.0180617	hypothetical protein
CCM_01684	71.5258	129.975	47.6332	12.6814	28.936	31.4882	34.8068	-1.50171	0.565285	0.00789451	0.0660343	hypothetical protein
CCM_06950	2474.99	2302.54	867.141	823.314	557.444	469.461	1080.25	-1.50393	0.374078	5.81e-05	0.00209717	HIT finger domain-containing protein
CCM_04581	184.204	156.539	870.389	161.931	48.5104	127.861	441.722	-1.5071	0.562008	0.00732648	0.0632598	Major facilitator superfamily transporter
CCM_08783	6617.61	5220.81	4420.15	1376.42	1146.38	2887.37	2554.38	-1.51109	0.325596	3.47e-06	0.000239266	cupin 2 domain-containing protein
CCM_09482	12.7375	53.1283	12.9909	6.82844	6.80847	8.5877	10.8955	-1.51374	0.60063	0.011727	0.0872597	GLEYA adhesin domain
CCM_04849	3687.99	3929.6	413.543	307.28	1099.57	849.228	1672.45	-1.51379	0.568175	0.00771474	0.0652852	hypothetical protein
CCM_03455	559.469	1195.39	44.3855	48.7745	102.127	320.607	226.874	-1.51445	0.647206	0.0192848	0.119734	hypothetical protein
CCM_05292	7909.97	5897.24	13278.8	3905.87	3105.51	1825.36	6684.6	-1.51619	0.361264	2.71e-05	0.00115365	cutinase transcription factor 1 alpha, putative
CCM_00457	2317.24	1655.52	866.059	455.554	238.297	841.594	695.419	-1.52115	0.420628	0.000298764	0.00672638	hypothetical protein
CCM_07626	25.475	59.7694	66.037	21.4608	11.0638	14.3128	23.6146	-1.52244	0.471586	0.00124512	0.0187693	hypothetical protein
CCM_06066	6693.06	5197.09	3419.85	1537.37	690.209	2625.93	2968.65	-1.52268	0.414342	0.000237899	0.00575978	hypothetical protein
CCM_02442	10115.5	7080.3	1975.7	2700.16	1385.52	1808.19	3153.16	-1.52805	0.46103	0.000918302	0.0148837	hypothetical protein
CCM_06793	2205.54	2093.83	528.296	318.986	641.698	502.857	866.867	-1.53587	0.470685	0.00110221	0.0170754	hypothetical protein
CCM_00122	10666.2	5603.14	1673.66	603.829	480.848	3375.92	2450.58	-1.53925	0.655302	0.018828	0.11804	Ctr copper transporter family protein
CCM_04549	110009	95155.7	26899.8	16758	30724.9	25161	36481	-1.54265	0.412093	0.000181505	0.00477864	glyceraldehyde 3-phosphate dehydrogenase (GAPDH)
CCM_06770	2340.76	1673.54	997.05	490.672	476.593	637.398	1506.41	-1.5477	0.349018	9.23e-06	0.000508509	short-chain dehydrogenase, putative
CCM_08450	14.6971	3.79488	3.24772	0	2.55318	0	2.35746	-1.55267	0.749216	0.0382288	0.181554	hypothetical protein
CCM_02963	11262.9	10204.4	2988.98	2228.02	2566.79	2894.05	3582.66	-1.55454	0.386961	5.89e-05	0.00210871	Proteinase inhibitor, propeptide
CCM_00406	88.1825	38.8975	435.194	101.451	7.65953	18.1296	81.5447	-1.56076	0.682831	0.0222708	0.130078	MFS transporter, putative
CCM_08005	85.2431	76.8463	128.826	28.2892	30.6381	8.5877	113.637	-1.56149	0.629419	0.0131072	0.093195	enoyl-CoA hydratase/isomerase
CCM_01314	2134.02	2147.9	769.71	567.736	586.38	438.927	1025.25	-1.56217	0.362919	1.67e-05	0.000811621	peptidyl-tRNA hydrolase domain protein
CCM_04519	4080.89	3565.29	1281.77	1478.84	520.848	723.275	1948.46	-1.56251	0.425692	0.000242062	0.00584589	mitochondrial Rho GTPase 1
CCM_01623	4478.69	3533.03	441.69	454.579	1198.29	728.046	1184.95	-1.56836	0.539287	0.00363514	0.0398955	sphinganine hydroxylase Sur2, putative
CCM_03060	160.688	115.744	105.01	72.1863	12.7659	24.8089	91.1585	-1.56924	0.498317	0.00163784	0.0222731	hypothetical protein
CCM_06507	49.9701	20.8718	1330.48	126.814	26.3828	82.0602	481.717	-1.57354	0.710214	0.0267199	0.147204	hypothetical protein
CCM_05119	90102	67869.5	2512.65	174.613	21604.1	7901.63	23533.3	-1.5842	0.723883	0.0286345	0.153375	flavohemoprotein
CCM_00473	1096.4	1629.9	949.417	131.691	233.19	680.336	459.012	-1.58533	0.521438	0.00236344	0.0288645	cathepsin E, putative
CCM_07692	2694.47	2066.31	1051.18	511.157	712.336	612.589	995.956	-1.5876	0.314048	4.3e-07	4.23e-05	hypothetical protein
CCM_07145	2900.23	2649.78	4437.47	1472.99	938.718	683.199	2418.98	-1.58974	0.35489	7.48e-06	0.000434247	amidohydrolase
CCM_00274	147808	137872	6685.97	106.329	37181.9	16715.5	32835.2	-1.58994	0.742175	0.0321717	0.163426	pantothenate transporter liz1
CCM_04619	2630.78	1850	1299.09	889.648	589.784	285.302	1063.66	-1.59703	0.378152	2.41e-05	0.00105956	transporter protein smf2
CCM_08809	3348	1961	12853.4	2309.96	686.805	1756.66	7631.03	-1.59966	0.549725	0.00361522	0.0397674	nucleoside-diphosphate-sugar epimerase, putative
CCM_02670	1540.26	1323.46	520.718	344.348	409.359	291.982	545.273	-1.60212	0.345249	3.48e-06	0.000239266	GPI mannosyltransferase 4
CCM_08044	2276.09	1496.13	4827.19	1198.88	386.381	839.686	1518.92	-1.60255	0.502372	0.0014229	0.0203126	aldehyde reductase I
CCM_08777	57.8086	40.795	14.0735	2.92647	18.7233	6.67932	21.9429	-1.60351	0.588487	0.00643407	0.0583722	hypothetical protein
CCM_06510	4916.67	4407.75	5358.74	1937.33	1297.86	1437.96	3895.09	-1.60358	0.252733	2.22e-10	4.76e-08	Protein kinase-like domain
CCM_08766	11605.8	7665.66	6567.97	2694.31	1828.93	3548.63	4428.81	-1.61121	0.297422	6.05e-08	7.99e-06	Mannose-1-phosphate guanylyltransferase (GDP)
CCM_05293	1896.9	979.079	6338.47	1403.73	635.741	363.546	2574.8	-1.61616	0.552316	0.0034318	0.0383184	acyl-CoA dehydrogenase, putative
CCM_06735	330.195	277.026	357.249	144.373	64.6805	86.8311	191.851	-1.61771	0.335393	1.41e-06	0.000118299	hypothetical protein
CCM_01838	1809.7	1981.88	659.287	458.481	340.424	532.437	722.128	-1.62356	0.382158	2.15e-05	0.000978594	hypothetical protein
CCM_01943	482.065	333.001	2178.14	265.334	150.637	360.683	640.231	-1.6305	0.551562	0.00311495	0.0355636	short-chain dehydrogenase, putative
CCM_01856	951.392	1017.03	1261.2	198.025	507.231	263.356	490.541	-1.63962	0.350413	2.88e-06	0.000204134	NAD(P)-binding domain
CCM_01356	7.83845	6.64104	7.57801	0.975491	1.70212	1.90838	3.29211	-1.65053	0.680558	0.0152973	0.102937	hypothetical protein
CCM_02022	840.674	459.181	948.334	374.589	114.893	116.411	280.141	-1.66493	0.509554	0.00108531	0.0169335	Cyclin-like F-box
CCM_05231	5.87884	8.53848	11.9083	0.975491	3.40424	0	6.19114	-1.66833	0.690912	0.0157494	0.105098	hypothetical protein
CCM_04918	3004.09	1355.72	5736.56	909.158	1173.61	757.626	3108.56	-1.66948	0.420133	7.08e-05	0.00240734	galactonate dehydratase
CCM_00341	4664.86	3494.14	4515.41	1214.49	1336.16	1355.9	2991.47	-1.67366	0.178168	5.79e-21	3.35e-18	fructose-1,6-bisphosphatase
CCM_08838	16776.2	13402.6	3399.28	653.579	2508.92	4428.39	4065.07	-1.6756	0.649978	0.00993948	0.0776779	hypothetical protein
CCM_07615	8640.91	8156.15	1480.96	1111.08	2651.9	1102.09	2539.94	-1.68022	0.500602	0.000789636	0.0133805	monosaccharide-P-dolichol utilization protein, putative
CCM_04125	224156	240597	40006.5	36585.8	50191.2	47385.9	78967.4	-1.68555	0.492592	0.000622089	0.0114398	ThiJ/PfpI family protein
CCM_06655	2390.73	2202.93	1942.14	1189.12	223.829	337.783	1142.36	-1.68856	0.47708	0.000401106	0.00845745	hypothetical protein
CCM_00243	253.77	648.925	21.6515	32.1912	51.9146	121.182	98.0488	-1.6988	0.678924	0.0123424	0.0896916	extracellular serine-rich protein
CCM_04835	17.6365	2.84616	3.24772	0.975491	0.851059	0	3.13027	-1.70293	0.752267	0.0235907	0.134748	hypothetical protein
CCM_00408	8.81825	5.69232	70.3673	10.7304	0	1.90838	15.5609	-1.71113	0.72052	0.0175557	0.112328	ferulic acid esterase A faeA
CCM_05551	8528.23	7240.63	8768.84	1980.25	1971.05	2200.36	8075.93	-1.715	0.512316	0.000815299	0.0136868	isocitrate lyase
CCM_05748	3659.58	1495.18	9278.74	2238.75	111.489	531.483	3177.47	-1.72468	0.651498	0.00811482	0.0671774	hypothetical protein
CCM_03605	440.913	296.001	442.772	66.3334	162.552	90.6479	178.806	-1.72748	0.420235	3.94e-05	0.00156729	ATP-binding cassette transporter, putative
CCM_04679	30104.5	27215.9	8289.26	10040.7	2495.3	3973.24	15364.5	-1.73362	0.499812	0.000523273	0.0101454	ornithine decarboxylase antizyme
CCM_06422	5080.29	5235.99	702.59	478.966	1144.67	1145.98	1431.43	-1.73417	0.520889	0.000870767	0.0143677	coenzyme Q biosynthesis protein Coq4
CCM_03330	888.684	396.565	490.406	244.848	38.2977	121.182	238.342	-1.74016	0.60086	0.00377804	0.0409969	beta-galactosidase, putative
CCM_02962	6516.69	5032.01	1952.96	1038.9	1148.93	1498.08	2176.58	-1.75334	0.371342	2.34e-06	0.000173405	cytochrome P450 61
CCM_03123	4381.69	3916.32	10738	1946.1	1749.78	1191.78	5059.64	-1.76503	0.447944	8.14e-05	0.00264051	acetoacetyl-CoA synthase
CCM_08422	59758.4	66165.6	1568.65	110.23	9031.44	11595.3	14617.4	-1.77112	0.728752	0.0150845	0.102064	hypothetical protein
CCM_09634	30145.7	32764	3430.67	3461.04	5598.27	6504.7	11005	-1.77357	0.545053	0.00113821	0.0175484	MSF1 domain containing protein
CCM_04919	1228.68	388.027	3006.31	465.309	411.913	209.921	1254.08	-1.77406	0.530493	0.000825281	0.0137585	L-carnitine dehydratase/bile acid-inducible protein F
CCM_02218	1970.39	1008.49	1237.38	367.76	161.701	503.811	551.093	-1.78423	0.50409	0.000400889	0.00845745	Ctr copper transporter family protein
CCM_08437	3100.11	2770.26	2212.78	783.319	720.847	688.924	4471.92	-1.81329	0.278208	7.14e-11	1.76e-08	hypothetical protein
CCM_04124	16932	15127.3	3169.77	4324.35	1257.87	2768.1	5856.31	-1.82247	0.496744	0.000243654	0.005855	hamartin
CCM_04518	8732.03	9344.89	1091.23	1622.24	1581.27	1333.96	2677.55	-1.82417	0.503242	0.000289152	0.00658692	catabolite repression protein creC
CCM_04659	7222.15	5125.93	7234.84	2079.75	283.403	2207.04	3397.11	-1.8257	0.50898	0.000334543	0.00734318	cytochrome P450 alkane hydroxylase
CCM_02863	10135.1	6922.81	1466.89	978.417	1779.56	1669.83	2429.65	-1.83509	0.485075	0.000154878	0.00422778	iron sulfur assembly protein 1
CCM_01963	284.144	219.154	79.0278	52.6765	36.5955	54.3887	77.7379	-1.85305	0.429708	1.62e-05	0.000790156	aquaporin transporter, putative
CCM_01643	6360.9	3943.83	2501.83	447.75	573.614	1971.35	1579.78	-1.85567	0.497988	0.000194287	0.00500576	penicillopepsin
CCM_00703	4512.01	1961	15742.8	2609.44	415.317	913.158	8691	-1.85682	0.629305	0.0031717	0.0359982	Short-chain dehydrogenase/reductase SDR
CCM_04265	30010.5	26453.2	1095.56	632.118	4296.15	5868.26	6237.55	-1.87834	0.666199	0.00481011	0.0479816	C-4 methylsterol oxidase, variant
CCM_03411	4582.55	2845.21	2017.92	963.785	671.486	750.946	1570.43	-1.88388	0.333315	1.59e-08	2.39e-06	Ser/Thr protein phosphatase family
CCM_02968	177.345	82.5386	75.7801	5.85295	11.9148	30.534	38.345	-1.88498	0.726276	0.00944793	0.0753361	Major facilitator superfamily transporter
CCM_08297	2373.09	1160.28	1645.51	280.941	399.147	535.3	800.655	-1.89239	0.445917	2.2e-05	0.000989465	N2227-like protein
CCM_07870	1020.96	609.078	253.322	103.402	162.552	164.12	335.008	-1.90027	0.468622	5.01e-05	0.00189296	hypothetical protein
CCM_00276	470.307	303.59	30.3121	28.2892	91.0633	36.2592	114.358	-1.90382	0.609407	0.00178375	0.0234491	hypothetical protein
CCM_00483	1814.6	1203.93	1385.69	222.412	433.189	443.698	677.583	-1.92173	0.297405	1.04e-10	2.49e-08	X-Pro dipeptidyl-peptidase
CCM_00636	11567.6	6248.27	2776.8	1100.35	1292.76	2363.52	2701.67	-1.93012	0.433028	8.3e-06	0.000470509	hypothetical protein
CCM_07951	4027	3790.14	850.903	884.77	364.253	684.153	1371.87	-1.9308	0.471273	4.19e-05	0.00163486	hypothetical protein
CCM_08698	3113.82	2406.9	3224.99	1000.85	211.063	712.779	1098.75	-1.93671	0.490485	7.86e-05	0.00260344	beta-galactosidase lacA
CCM_01697	1052.31	568.283	841.159	34.1422	131.063	103.052	7819.86	-1.97275	0.65074	0.00243306	0.0295369	hypothetical protein
CCM_01166	537.914	1145.11	9.74316	138.52	86.808	27.6715	181.988	-1.98045	0.709051	0.00522054	0.0504564	siderophore iron transporter mirC
CCM_09621	182.244	57.8719	2075.29	248.75	86.808	20.038	242.546	-1.98211	0.704482	0.00489956	0.0485223	hypothetical protein
CCM_00407	1.95961	0.94872	36.8075	0.975491	1.70212	0	6.11881	-2.00249	0.744223	0.00712995	0.0621758	hypothetical protein
CCM_01231	88860.6	92528.7	827.086	372.638	15718.2	7907.36	18367.5	-2.00331	0.736609	0.00653532	0.0589096	pyruvate decarboxylase
CCM_07717	19700	10376.2	606.241	63.4069	3368.49	1020.03	3110.02	-2.00965	0.718543	0.00516064	0.0502206	monooxygenase, putative
CCM_06032	2089.93	1318.72	2614.41	488.721	206.807	412.209	1657.27	-2.01694	0.557317	0.000295717	0.00667337	short chain dehydrogenase/reductase family oxidoreductase, putative
CCM_01537	4276.85	3700.96	1200.57	488.721	719.996	752.855	1294.65	-2.0254	0.437142	3.6e-06	0.00024388	ZIP metal ion transporter, putative
CCM_04876	9713.8	7823.15	835.747	1604.68	809.357	938.921	2922.91	-2.04975	0.560869	0.00025759	0.00610296	hypothetical protein
CCM_09432	55383.5	39444.9	1932.39	1344.23	8559.95	5683.15	11097.3	-2.05232	0.64946	0.00157745	0.0219024	uricase
CCM_04470	159581	95066.5	94009.6	43982.9	19073.1	8155.45	67501.7	-2.05256	0.458751	7.67e-06	0.000442464	phosphoenolpyruvate carboxykinase
CCM_01527	958.25	852.899	925.6	288.745	177.02	140.266	559.647	-2.05904	0.338072	1.13e-09	2.17e-07	putative lipoprotein
CCM_08222	8693.82	7454.09	1951.88	466.285	1252.76	1742.35	2003.25	-2.06308	0.540808	0.000136286	0.00383991	siderochrome-iron transporter (Sit1), putative
CCM_09199	287.083	109.103	93.1013	22.4363	13.6169	55.3429	173.317	-2.06998	0.511266	5.15e-05	0.00189729	aspartokinase
CCM_06295	30534.7	25520.6	11601.9	3457.14	5514.86	5561.96	13341.5	-2.07088	0.374944	3.33e-08	4.72e-06	phenol 2-monooxygenase
CCM_00409	11.7577	0	85.5233	0	2.55318	0	8.74226	-2.07856	0.722171	0.00399945	0.0427035	hypothetical protein
CCM_06616	1709.76	1481.9	1420.34	114.132	183.829	626.902	533.421	-2.07904	0.474856	1.2e-05	0.000625798	glycosyl transferase
CCM_09198	4161.24	1845.26	1268.78	36.0932	474.04	404.576	2517.51	-2.08691	0.665741	0.00172019	0.022864	sarcosine oxidase, putative
CCM_03159	7008.55	4879.27	3293.19	342.397	682.549	1699.41	1857.89	-2.10141	0.556331	0.000158566	0.00431622	hypothetical protein
CCM_02694	590.823	937.335	3352.73	88.7697	350.636	304.386	2350.36	-2.10361	0.595525	0.000411869	0.00862776	glucose oxidase
CCM_01655	8018.73	6680.89	1106.39	412.633	1531.91	970.41	1966.28	-2.10517	0.53115	7.39e-05	0.00248072	inositolphosphorylceramide-B C-26 hydroxylase
CCM_01536	21769.3	20535	1188.67	529.692	4397.42	1868.3	4928.54	-2.11081	0.642278	0.00101461	0.0160276	hypothetical protein
CCM_01682	571.227	390.873	296.625	108.279	108.084	34.3508	253.439	-2.1163	0.430911	9.05e-07	7.93e-05	glycerol dehydrogenase
CCM_01341	6145.34	3459.98	3599.56	722.839	645.103	906.479	1728.15	-2.13262	0.562364	0.000149289	0.00415766	Zinc/iron permease
CCM_07934	22804	22292.1	8200.49	287.77	2354.88	4959.87	12247.2	-2.13486	0.62769	0.000671078	0.0120195	pantothenate transporter, putative
CCM_04097	1995.86	1038.85	4830.44	814.535	287.658	159.349	2519.82	-2.13529	0.575029	0.000204522	0.00514563	Major facilitator superfamily transporter
CCM_00375	3016.82	1302.59	3279.11	715.035	330.211	454.194	1097.45	-2.14918	0.417518	2.64e-07	3.06e-05	putative allantoate permease of the major facilitator superfamily
CCM_05757	6436.35	3316.73	11741.6	2421.17	331.913	636.444	4578.27	-2.17766	0.575092	0.000152707	0.00419226	succinate-CoA ligase (alpha subunit)
CCM_08377	3361.71	3108.01	5013.4	392.147	470.636	1110.68	6218.65	-2.17766	0.507801	1.8e-05	0.000862722	hypothetical protein
CCM_02828	6949.76	4149.7	620.314	120.961	1165.1	290.073	1656.41	-2.21779	0.643194	0.000564568	0.0107477	AIG2-like protein
CCM_07184	16429.4	10436.9	657.122	136.569	1615.31	1805.32	2890.5	-2.22327	0.687713	0.00122561	0.0185984	squalene monooxygenase Erg1
CCM_06957	20492.6	17796.1	3036.62	1495.43	3193.17	1783.38	6585.67	-2.33316	0.503257	3.55e-06	0.000242613	hypothetical protein
CCM_09006	325.296	211.565	22.734	6.82844	23.8297	34.3508	56.1862	-2.35144	0.685415	0.000602083	0.0112115	UDP-glucoronosyl and UDP-glucosyl transferase, putative
CCM_02098	3587.07	2453.39	1358.63	206.804	261.275	720.412	990.132	-2.35475	0.472548	6.26e-07	5.8e-05	MFS sugar transporter, putative
CCM_00372	1371.73	879.464	472.002	85.8432	177.871	151.716	300.51	-2.35797	0.527778	7.91e-06	0.000453441	glutamyl-tRNA(Gln) amidotransferase
CCM_00844	7273.1	3233.24	2933.77	97.5491	402.551	1178.42	1445.05	-2.41194	0.623343	0.000109121	0.00323535	cysteine synthase B
CCM_01839	8476.3	8370.56	1233.05	456.53	1230.63	909.342	2077.28	-2.42278	0.529513	4.75e-06	0.000301434	lathosterol oxidase
CCM_00275	34126.6	29728.1	1675.82	817.461	3391.47	3197.49	7874.93	-2.43301	0.645256	0.000162847	0.00442027	GPI-anchor biosynthesis protein, putative
CCM_00373	5007.79	3328.11	1976.78	225.338	548.933	770.03	1154.93	-2.43605	0.487404	5.79e-07	5.53e-05	amine oxidase
CCM_08282	1167.93	562.591	1828.47	97.5491	187.233	120.228	341.55	-2.44479	0.685297	0.000360418	0.00783694	secreted serine protease
CCM_05726	18852.4	19622.4	886.627	171.686	2202.54	1853.03	4051.08	-2.45955	0.670292	0.000243149	0.005855	MFS monosaccharide transporter, putative
CCM_04334	40.172	21.8206	34.6423	4.87745	3.40424	3.81675	19.0035	-2.53527	0.515346	8.67e-07	7.74e-05	hypothetical protein
CCM_09573	941.594	387.078	1044.68	21.4608	38.2977	55.3429	6427.11	-2.60608	0.643744	5.16e-05	0.00189729	hypothetical protein
CCM_07685	5619.19	4772.06	348.589	352.152	368.509	480.911	1226.59	-2.63719	0.573691	4.29e-06	0.000281125	oxidoreductin
CCM_07483	19702.9	20424	979.729	606.755	1662.12	1952.27	4406.87	-2.64332	0.618353	1.91e-05	0.000903766	coproporphyrinogen III oxidase
CCM_08825	35815.8	22350.9	25871.3	3028.9	4496.14	4914.07	9736.45	-2.65127	0.291489	9.4e-20	4.77e-17	lysosomal protective protein precursor, putative
CCM_09090	7076.16	5618.32	2589.52	75.1128	491.061	706.099	1493.65	-2.70257	0.683386	7.66e-05	0.00255536	FAD binding domain protein
CCM_09576	3261.77	1609.03	2317.79	372.638	184.68	407.438	1232.13	-2.74202	0.33934	6.45e-16	2.49e-13	hypothetical protein
CCM_06869	13433.1	6838.37	2118.6	983.295	257.02	841.594	2357.71	-2.76859	0.614141	6.54e-06	0.000382064	endopolyphosphatase
CCM_07317	538.893	206.821	92.0187	8.77942	20.4254	49.6178	91.0566	-2.81436	0.589962	1.84e-06	0.000144028	hypothetical protein
CCM_07948	9248.39	6474.07	8501.45	402.878	492.763	1379.76	2758.06	-3.03009	0.484032	3.85e-10	7.89e-08	CobW domain protein
CCM_00136	45441.4	42562.4	10213	928.667	1728.5	4311.02	13499.4	-3.12528	0.583501	8.5e-08	1.09e-05	DUF1275 domain protein
CCM_00410	81.3239	16.1282	905.031	30.2402	2.55318	2.86257	88.3644	-3.26295	0.740728	1.06e-05	0.000563016	hypothetical protein
CCM_03489	642.753	267.539	790.278	49.75	3.40424	47.7094	153.082	-3.42653	0.603816	1.39e-08	2.16e-06	trypsin-like serine protease
CCM_08627	738.774	169.821	5800.43	188.27	97.0207	15.267	591.505	-3.43866	0.695309	7.59e-07	6.96e-05	hypothetical protein
CCM_06432	3688.97	2883.16	1100.98	159.981	172.765	169.846	1309.5	-3.61629	0.405773	5.01e-19	2.3e-16	hypothetical protein
CCM_08669	3462.63	1178.31	219.762	106.329	2.55318	48.6636	425.581	-3.61951	0.71495	4.14e-07	4.19e-05	hypothetical protein
CCM_00411	592.783	181.206	5655.36	91.6962	24.6807	82.0602	564.192	-3.86671	0.682188	1.44e-08	2.21e-06	cell wall galactomannoprotein Mp2/allergen F17-like protein
CCM_00403	405.64	103.41	832.499	7.80393	5.10635	24.8089	119.266	-4.09766	0.651994	3.28e-10	6.88e-08	hypothetical protein
CCM_00404	6685.22	1778.85	11056.3	220.461	13.6169	153.624	1713.99	-4.60717	0.632969	3.37e-13	1.12e-10	cell wall galactomannoprotein Mp2/allergen F17-like protein

## Sheet: Table S3 498D_505D
Gene	498-D-1	498-D-2	498-D-3	505-D-1	505-D-2	505-D-3	baseMean	log2FoldChange	lfcMLE	lfcSE	stat	pvalue	padj	anno
CCM_06408	11.6619	10.2972	11.63	16.6567	7.58976	129.909	26.0066	-1.42044	-2.19613	0.724375	-1.96092	0.0498886	0.197911	glucose-methanol-choline (gmc) oxidoreductase
CCM_07332	615.958	335.688	210.17	57.8086	212.513	193.781	1019.19	1.07958	1.32357	0.55055	1.96092	0.0498883	0.197911	hypothetical protein
CCM_07084	0	0	4.98427	4.89903	7.58976	10.8257	138.944	-1.20337	-2.08186	0.61238	-1.96507	0.0494056	0.196562	RTA1 like protein
CCM_01821	43.4669	22.6538	26.5828	97.9806	111.949	36.8075	70.8739	-1.14792	-1.41506	0.581582	-1.97379	0.0484061	0.194027	hypothetical protein
CCM_07979	953.092	827.892	974.425	105.819	35.1026	572.681	522.034	1.37536	1.94955	0.696034	1.97599	0.0481559	0.193105	glucuronyl hydrolase, putative
CCM_07884	117.679	215.211	121.284	634.914	743.797	31.3946	376.63	-1.2466	-1.63495	0.630635	-1.97674	0.0480711	0.192925	aorsin endoprotease precursor
CCM_07930	23.3237	15.4457	30.7363	11.7577	9.4872	6.49544	13.3852	1.11333	1.3253	0.562989	1.97754	0.0479811	0.192862	AMP-dependent synthetase/ligase
CCM_05224	68.911	56.6344	58.1498	63.6874	103.41	276.056	98.5012	-1.07626	-1.26976	0.54407	-1.97816	0.0479102	0.192761	aspergillopepsin, putative
CCM_03306	6.36101	8.23773	60.642	171.466	156.539	20.5689	47.6876	-1.45709	-2.20681	0.735899	-1.98001	0.0477019	0.192164	hypothetical protein
CCM_00184	518.423	203.884	629.68	123.456	159.385	205.689	280.695	1.18464	1.46896	0.598144	1.98053	0.0476435	0.192009	hypothetical protein
CCM_05073	54.0686	33.9806	32.3978	6.85864	5.69232	21.6515	29.2343	1.31915	1.82243	0.665207	1.98307	0.0473596	0.191104	Glycoside hydrolase, clan GH-D
CCM_05096	5516.06	4927.19	6398.97	3093.25	1673.54	2347.02	3470.52	1.06422	1.2434	0.536188	1.98478	0.0471688	0.190557	d-3-phosphoglycerate dehydrogenase
CCM_06414	68.911	59.7236	41.5356	8.81825	13.2821	46.5506	41.9484	1.10263	1.31554	0.55536	1.98543	0.0470971	0.190524	hypothetical protein
CCM_06963	95.4152	53.5453	78.0869	15.6769	18.9744	51.9635	73.4417	1.13445	1.3946	0.571103	1.98643	0.0469858	0.190153	Protein kinase-like domain
CCM_00287	13.7822	2.05943	14.1221	41.1519	19.9231	25.9818	21.8258	-1.20774	-1.53117	0.607668	-1.98749	0.0468676	0.189991	hypothetical protein
CCM_06969	483.437	552.958	534.978	2689.57	4281.57	120.166	2191.18	-1.39855	-2.17405	0.702119	-1.9919	0.0463823	0.188503	RNA binding protein, putative
CCM_08720	192.951	246.102	176.111	42.1317	58.8206	162.386	139.037	1.05135	1.22576	0.526825	1.99564	0.0459735	0.187464	epoxide hydrolase, putative
CCM_07594	26.5042	21.624	14.9528	8.81825	7.58976	5.41287	11.1513	1.22348	1.52386	0.612763	1.99665	0.045863	0.187352	hypothetical protein
CCM_06276	1.06017	0	2.49214	7.83845	4.7436	7.57801	3.94708	-1.4526	-2.44033	0.727516	-1.99665	0.0458629	0.187352	hypothetical protein
CCM_08025	18307	23384.9	16217.2	1081.71	196.385	10327.7	7614.35	1.47727	2.31894	0.739572	1.99746	0.0457751	0.187299	L-lactate dehydrogenase A
CCM_09067	15041.7	6305.98	14368.8	4419.91	5287.22	893.123	5894.65	1.31974	1.75246	0.660381	1.99845	0.0456682	0.186941	phosphoribosylglycinamide formyltransferase
CCM_06249	1.06017	2.05943	0	6.85864	7.58976	10.8257	5.40666	-1.50197	-3.06542	0.751264	-1.99925	0.0455808	0.186742	hypothetical protein
CCM_00548	8.48135	3.08915	0.830712	10.7779	40.795	9.74316	16.3319	-1.43618	-2.33102	0.717926	-2.00045	0.0454513	0.186462	hypothetical protein
CCM_01631	22.2635	9.26745	22.4292	0.979806	5.69232	8.66059	45.7841	1.269	1.82835	0.633272	2.00388	0.0450831	0.18565	hypothetical protein
CCM_01119	42.4068	8.23773	38.2127	80.3441	111	33.5598	50.9677	-1.11988	-1.33901	0.558802	-2.00407	0.0450629	0.18565	hypothetical protein
CCM_08207	59.3695	38.0995	47.3506	35.273	41.7437	387.561	76.2584	-1.29409	-1.6808	0.644667	-2.00738	0.0447096	0.184348	beta-calactosidase, putative
CCM_03624	225.816	119.447	42.3663	7.83845	12.3334	97.4316	126.909	1.28926	1.7237	0.640765	2.01206	0.0442138	0.183009	nicotinic acid plasma membrane transporter (predicted)
CCM_07300	6120.35	5188.74	4541.5	589.843	653.668	1574.06	3239.04	1.48205	2.49203	0.735988	2.01369	0.0440424	0.182534	hypothetical protein
CCM_02745	11.6619	1.02972	7.47641	9.79806	21.8206	23.8166	18.0532	-1.165	-1.45652	0.578144	-2.01508	0.0438966	0.182087	hypothetical protein
CCM_05092	38.1661	48.3967	40.7049	11.7577	11.3846	31.3946	35.4973	1.05324	1.23039	0.52231	2.0165	0.043748	0.181862	hypothetical protein
CCM_06962	87.994	91.6448	96.3626	25.475	45.5386	51.9635	69.3171	1.01613	1.16766	0.503298	2.01895	0.0434927	0.18105	hypothetical protein
CCM_04341	670.027	654.9	719.396	1791.09	2134.62	727.489	1140.45	-1.03047	-1.18665	0.510358	-2.01911	0.043476	0.18105	Fungal transcriptional regulatory protein
CCM_00501	149.484	107.091	120.453	37.2326	8.53848	28.1469	106.837	1.4438	2.35139	0.71447	2.0208	0.0433005	0.180703	galactose-proton symport, putative
CCM_04596	208.853	102.972	181.926	57.8086	32.2565	127.744	147.174	1.02503	1.18341	0.506937	2.022	0.0431766	0.180499	ferric-chelate reductase (Fre2)
CCM_06977	14.8424	12.3566	3.32285	3.91922	1.89744	2.16515	6.57212	1.35841	1.91887	0.670012	2.02744	0.0426172	0.178937	hypothetical protein
CCM_03553	5766.26	6463.53	4941.07	1019.98	832.976	2934.86	4741.98	1.33781	1.84257	0.659741	2.02777	0.0425833	0.178872	Hsp70 family chaperone, putative
CCM_03675	1.06017	1.02972	9.96854	0	0	0	1.75883	1.45499	4.46183	0.717178	2.02877	0.0424815	0.178522	hypothetical protein
CCM_04436	25360.3	33399.9	25875	1640.2	1407.9	15608.5	10713.6	1.47366	2.18157	0.725665	2.03077	0.0422783	0.177901	oxidoreductase domain-containing protein
CCM_06334	1817.13	1490	1430.49	472.267	636.591	847.655	1126.57	1.08787	1.27593	0.535207	2.03261	0.0420919	0.177272	ankyrin, putative
CCM_03623	80.5728	53.5453	38.2127	8.81825	29.4103	32.4772	42.4939	1.09082	1.28495	0.535821	2.03579	0.0417719	0.176155	MFS sugar transporter, putative
CCM_02760	22.2635	23.6835	12.4607	3.91922	5.69232	3.24772	83.6795	1.35276	2.17469	0.663857	2.03773	0.0415765	0.175638	3-oxoacyl-(acyl-carrier-protein) reductase
CCM_06325	5.30084	23.6835	7.47641	0	1.89744	3.24772	5.22519	1.53244	2.83726	0.750913	2.04078	0.0412732	0.174817	Protein kinase-like domain
CCM_01399	34.9856	14.416	51.5041	142.072	115.744	32.4772	66.9986	-1.2226	-1.52179	0.598474	-2.04286	0.041066	0.174246	hypothetical protein
CCM_07885	5752.48	12845.7	4425.2	2854.18	2958.11	2330.78	8427.06	1.19894	1.49943	0.586767	2.0433	0.0410227	0.174139	hypothetical protein
CCM_06283	823.751	775.376	743.487	2400.52	2304.44	580.259	2110.13	-1.01962	-1.17397	0.498009	-2.0474	0.040619	0.172653	sphingolipid long chain base-responsive protein PIL1
CCM_04050	10.6017	15.4457	16.6142	2.93942	7.58976	6.49544	8.96634	1.12776	1.33161	0.549548	2.05215	0.0401548	0.171209	hypothetical protein
CCM_08664	292.607	439.689	331.454	94.0614	28.4616	255.487	277.383	1.21041	1.49392	0.589687	2.05263	0.0401089	0.171089	Salicylate hydroxylase
CCM_08473	14.8424	12.3566	13.2914	35.273	22.7693	34.6423	37.692	-1.02587	-1.19412	0.499494	-2.05382	0.0399935	0.170748	putative protein-arginine deiminase
CCM_04867	170.687	201.824	167.804	695.662	453.488	1604.37	456.552	-1.49602	-2.34939	0.728281	-2.05417	0.0399591	0.170743	hypothetical protein
CCM_05734	3378.76	5576.94	2689.01	176.365	61.6668	2175.97	2377.79	1.47097	2.2703	0.715374	2.05623	0.0397601	0.170279	carboxyphosphonoenolpyruvate phosphonomutase, putative
CCM_00213	345.615	295.529	306.533	899.462	1368.05	163.469	492.618	-1.14251	-1.35931	0.555298	-2.05747	0.0396413	0.169966	high affinity methionine permease
CCM_08809	17802.4	18539	9278.22	3348	1961	12853.4	7631.03	1.13192	1.32872	0.549605	2.05951	0.0394454	0.169372	nucleoside-diphosphate-sugar epimerase, putative
CCM_01736	1484.24	1714.48	1619.89	387.023	565.437	1180	1152.5	1.02821	1.17631	0.4991	2.06013	0.0393864	0.169207	aquaglyceroporin, putative
CCM_02675	128.28	98.8528	73.9334	32.3336	51.2309	28.1469	134.956	1.1616	1.42801	0.563143	2.06272	0.0391396	0.168672	hypothetical protein
CCM_09259	106.017	135.923	159.497	299.821	706.796	83.3581	311.594	-1.18468	-1.44101	0.574244	-2.06303	0.0391096	0.168618	hypothetical protein
CCM_05065	18.0229	1.02972	60.642	186.163	103.41	76.8627	80.6786	-1.46151	-2.19535	0.708403	-2.0631	0.0391027	0.168618	phytase, putative
CCM_00320	948.851	783.614	446.923	210.658	153.693	557.525	493.589	1.07249	1.24165	0.518661	2.06781	0.0386581	0.167119	L-galactonate dehydratase
CCM_01855	1626.3	2099.59	1407.23	3034.46	7036.66	2697.77	2444.05	-1.11963	-1.31478	0.54122	-2.06872	0.0385722	0.166973	PH domain containing protein
CCM_08681	271.403	247.132	214.324	43.1115	14.2308	185.12	209.851	1.25818	1.59786	0.607451	2.07124	0.0383365	0.166326	MFS transporter
CCM_00646	4742.14	5111.51	3660.95	1001.36	851.002	3802	2930.31	1.08244	1.25718	0.522551	2.07145	0.0383167	0.166315	acetolactate synthase
CCM_00944	189.77	181.23	147.036	583.964	551.206	118	325.748	-1.09055	-1.27515	0.526051	-2.07309	0.0381639	0.165951	non-classical export protein Nce102, putative
CCM_01814	653.064	650.781	684.507	181.264	121.436	490.406	439.101	1.1257	1.32664	0.542933	2.07337	0.0381374	0.165951	glutathione S-transferase kappa 1
CCM_04642	7202.79	5718.02	6720.46	1864.57	2243.72	4617.17	3550.94	1.03115	1.17063	0.497288	2.07355	0.0381208	0.165951	hypothetical protein
CCM_06620	44.5271	41.1887	20.7678	14.6971	7.58976	25.9818	28.5176	1.00535	1.14538	0.484722	2.07407	0.0380727	0.165929	multidrug resistance protein fnx1, putative
CCM_02232	2996.04	2597.97	3551.29	5087.15	14559.1	2975.99	5545.57	-1.11081	-1.30664	0.535179	-2.07558	0.0379326	0.165464	C2H2 conidiation transcription factor
CCM_03097	5.30084	1.02972	0	13.7173	10.4359	6.49544	7.64808	-1.46157	-2.33529	0.703795	-2.0767	0.0378291	0.165166	hypothetical protein
CCM_07883	1035.78	1058.55	995.193	2707.2	3130.78	1093.4	1767.15	-1.02293	-1.16583	0.492464	-2.07716	0.0377864	0.165125	Paired amphipathic helix
CCM_00619	421.947	660.048	468.521	82.3037	82.5386	260.9	317.993	1.3754	1.86526	0.659841	2.08444	0.0371198	0.162807	ankyrin repeat-containing domain
CCM_05860	337.134	307.885	521.687	982.745	899.387	775.122	885.475	-1.03734	-1.18715	0.49731	-2.08589	0.0369885	0.162379	GNS1/SUR4 membrane protein
CCM_01700	896.903	978.231	930.397	2890.43	3367.96	892.04	1213.43	-1.14818	-1.34981	0.550292	-2.08649	0.0369346	0.162301	amidase family protein
CCM_02295	40.2864	24.7132	34.0592	184.204	163.18	25.9818	61.5116	-1.40785	-1.91481	0.674483	-2.0873	0.0368613	0.162116	hypothetical protein
CCM_03436	29.6847	38.0995	62.3034	139.132	111	161.303	86.4859	-1.29683	-1.65866	0.620243	-2.09085	0.0365418	0.161299	Oligopeptide transporter OPT superfamily
CCM_09603	30.7449	15.4457	17.4449	2.93942	0	8.66059	16.474	1.49715	2.47391	0.71585	2.09144	0.0364889	0.161214	hypothetical protein
CCM_05706	175.988	228.597	164.481	734.855	265.642	3104.82	1938.84	-1.53782	-2.85083	0.734546	-2.09357	0.0362987	0.160742	putative acetyltransferase
CCM_00273	8.48135	3.08915	3.32285	23.5153	10.4359	12.9909	8.26045	-1.31472	-1.67271	0.627864	-2.09395	0.036264	0.160663	hypothetical protein
CCM_00485	3117.96	4146.67	3401.77	614.338	494.283	2456.36	2651.67	1.26033	1.58123	0.600791	2.09778	0.0359247	0.159673	endochitinase 1 precursor
CCM_06083	593.695	1173.88	378.805	45.0711	33.2052	179.707	811.165	1.55147	3.05715	0.739083	2.09918	0.0358011	0.159344	acyltransferase, putative
CCM_01715	12272.5	13700.4	9387.87	1320.78	1249.46	6204.23	8088.06	1.42492	2.01079	0.677755	2.10241	0.035517	0.158935	hypothetical protein
CCM_05150	6.36101	4.11887	9.13783	37.2326	52.1796	14.0735	25.1384	-1.51862	-2.39441	0.721585	-2.10456	0.0353294	0.158415	hypothetical protein
CCM_09199	353.036	286.261	485.136	287.083	109.103	93.1013	173.317	1.05944	1.20036	0.502989	2.10629	0.0351795	0.15813	aspartokinase
CCM_00963	745.299	502.502	531.656	194.981	200.18	277.139	775.523	1.16417	1.40437	0.551627	2.11043	0.0348212	0.15707	siroheme synthase, putative
CCM_04807	62.55	44.2778	68.1184	35.273	19.9231	20.5689	55.9513	1.04967	1.20752	0.496933	2.11229	0.0346614	0.156586	hypothetical protein
CCM_06601	30.7449	19.5646	24.9214	7.83845	16.1282	6.49544	13.9106	1.12136	1.29526	0.530465	2.11393	0.0345216	0.156181	hypothetical protein
CCM_06304	5154.54	3250.81	6058.38	15055.7	18039	2240.93	6513.86	-1.11176	-1.28868	0.524775	-2.11854	0.0341291	0.1552	hypothetical protein
CCM_06929	1791.69	619.889	140.39	142.072	277.975	60.6241	288.896	1.57148	2.40814	0.741686	2.11879	0.0341084	0.155179	UbiE/COQ5 family methyltransferase, putative
CCM_00119	14.8424	10.2972	9.96854	1.95961	2.84616	6.49544	9.97681	1.28463	1.65042	0.606271	2.1189	0.0340985	0.155179	Major facilitator superfamily transporter
CCM_00640	0	2.05943	4.15356	12.7375	12.3334	7.57801	7.63141	-1.49851	-2.34643	0.7071	-2.11923	0.0340711	0.155171	hypothetical protein
CCM_06621	95.4152	130.774	83.9019	23.5153	36.0514	63.8718	81.9298	1.12978	1.33074	0.532941	2.11989	0.034015	0.155051	C6 transcription factor
CCM_02063	29.6847	22.6538	18.2757	10.7779	7.58976	11.9083	24.0689	1.054	1.22123	0.496988	2.12077	0.0339411	0.154882	hypothetical protein
CCM_05060	199.312	210.062	107.162	472.267	458.232	206.771	222.125	-1.01387	-1.14002	0.47803	-2.12093	0.0339278	0.154882	hypothetical protein
CCM_02265	315.93	426.303	211.832	802.461	289.36	1412.76	512.125	-1.17256	-1.39256	0.552379	-2.12275	0.0337752	0.154538	hypothetical protein
CCM_07305	5.30084	10.2972	10.7993	34.2932	9.4872	25.9818	13.9675	-1.17504	-1.39077	0.553102	-2.12445	0.0336327	0.154106	hypothetical protein
CCM_07909	67.8508	70.0207	51.5041	64.6672	31.3078	1019.78	225.314	-1.54943	-2.55873	0.728716	-2.12624	0.0334831	0.153494	lipase precursor
CCM_07512	231.117	259.489	357.206	87.2027	105.308	134.239	253.178	1.15579	1.37626	0.543205	2.12771	0.0333608	0.153224	AIG2 family protein
CCM_04255	64.6703	45.3075	137.067	231.234	494.283	114.753	344.246	-1.34041	-1.76468	0.62773	-2.13532	0.0327346	0.151358	hypothetical protein
CCM_06618	2170.17	1582.67	4097.07	891.624	896.54	705.838	2679.06	1.29459	1.65424	0.60598	2.13635	0.0326505	0.151042	ABC transporter CDR4
CCM_03531	20.1432	2.05943	1.66142	0	0	0	3.51445	1.54221	5.42667	0.721811	2.13658	0.032632	0.151029	hypothetical protein
CCM_05372	3.18051	14.416	10.7993	18.6163	21.8206	98.5142	52.1795	-1.48174	-2.2857	0.693444	-2.13678	0.032616	0.151027	short-chain dehydrogenases/reductase, putative
CCM_03242	423.007	296.558	412.033	1130.7	1221.95	293.377	616.725	-1.07067	-1.22557	0.5006	-2.13878	0.0324535	0.150419	hypothetical protein
CCM_03010	556.589	434.54	534.978	1604.92	1399.36	361.579	654.519	-1.01638	-1.14125	0.475122	-2.1392	0.0324192	0.150333	integral membrane protein, putative
CCM_05732	74.2118	70.0207	53.9963	13.7173	1.89744	14.0735	74.9205	1.54414	2.74234	0.720105	2.14432	0.0320073	0.148853	efflux pump antibiotic resistance protein, putative
CCM_07919	14.8424	19.5646	51.5041	167.547	134.718	29.2295	253.87	-1.38806	-1.94342	0.647162	-2.14485	0.0319648	0.148727	Phospholipase A2
CCM_06452	33.9254	37.0698	52.3348	1.95961	10.4359	24.8992	36.4024	1.3336	1.73567	0.620806	2.14817	0.0317002	0.147905	Major facilitator superfamily transporter
CCM_08660	900.083	756.842	1169.64	3336.24	3291.11	805.434	1401.07	-1.18071	-1.39482	0.549528	-2.14859	0.0316668	0.14788	monooxygenase, putative
CCM_01692	316.99	229.627	222.631	1241.41	1343.39	119.083	461.802	-1.38715	-1.81374	0.645325	-2.14953	0.0315923	0.147769	thermoresistant gluconokinase family protein
CCM_09604	21027.4	38411.5	13332.9	463.448	466.77	9914.21	14727.8	1.58651	2.74643	0.738018	2.1497	0.0315793	0.147769	hypothetical protein
CCM_04034	4295.8	3022.22	4267.37	1755.81	1270.34	1869.6	3069.37	1.08219	1.24274	0.503111	2.151	0.0314762	0.147522	NDT80 / PhoG like DNA-binding family protein
CCM_04221	8.48135	19.5646	2.49214	28.4144	31.3078	40.0552	30.6565	-1.32135	-1.72215	0.614021	-2.15197	0.0313998	0.1475	hypothetical protein
CCM_03167	1075.01	1374.67	1025.1	39.1922	25.6154	630.058	1021.76	1.514	2.32265	0.702489	2.15519	0.0311469	0.146907	ABC bile acid transporter, putative
CCM_04434	318.051	297.588	354.714	1045.45	1390.82	529.378	781.225	-1.29011	-1.61177	0.59832	-2.15623	0.0310661	0.146742	hypothetical protein
CCM_01530	19536.8	22856.6	17601.1	1194.38	796.925	9048.15	17054.2	1.53467	2.44218	0.710649	2.15953	0.0308088	0.145741	cytochrome P450 oxidoreductase OrdA-like protein
CCM_03086	11440.3	7535.46	10310.8	37733.3	50061.1	6302.74	17217.5	-1.33445	-1.68392	0.617677	-2.16043	0.0307392	0.145483	glutathione peroxidase family protein
CCM_02810	7.42118	8.23773	4.15356	19.5961	37.9488	4.33029	13.2821	-1.31375	-1.66176	0.607423	-2.16283	0.0305546	0.145036	hypothetical protein
CCM_08275	2.12034	7.20802	4.15356	21.5557	18.0257	3.24772	8.81384	-1.3243	-1.67554	0.612008	-2.16385	0.0304756	0.144842	3-dehydroshikimate dehydratase
CCM_01226	1367.62	994.706	1161.34	3704.65	3616.52	964.573	1630.07	-1.08163	-1.23363	0.499648	-2.16479	0.0304038	0.144606	ubiquinone biosynthesis protein COQ9
CCM_03421	9627.39	5566.65	3927.61	721.137	1369	3973.04	9588.36	1.29477	1.6571	0.59633	2.17123	0.0299134	0.14305	urea active transporter
CCM_07761	34.9856	19.5646	12.4607	5.87884	14.2308	3.24772	18.0818	1.228	1.49928	0.56495	2.17364	0.0297324	0.142396	hypothetical protein
CCM_03401	2372.66	1070.91	1390.61	5677.98	8026.17	821.673	2397.05	-1.29402	-1.58734	0.595007	-2.1748	0.0296448	0.142118	homogentisate 1,2-dioxygenase, putative
CCM_05323	6443.71	4773.77	4314.72	929.836	330.155	995.967	5094.64	1.57919	2.78347	0.725627	2.17632	0.0295315	0.141645	hypothetical protein
CCM_07855	844.955	1503.39	511.719	105.819	131.872	312.864	4283.31	1.4631	2.37735	0.671922	2.17748	0.0294447	0.141524	RNA binding protein
CCM_08782	496.159	528.245	804.96	1542.21	1265.59	3729.46	1401.93	-1.39369	-1.8372	0.640005	-2.17762	0.029434	0.141524	trehalase precursor
CCM_06600	567.19	783.614	417.017	181.264	64.513	259.818	391.412	1.3844	1.80625	0.635672	2.17785	0.0294173	0.141524	hypothetical protein
CCM_01846	51.9483	57.6641	58.1498	22.5355	10.4359	25.9818	34.1997	1.24861	1.51223	0.572634	2.18047	0.0292228	0.140796	hypothetical protein
CCM_07533	4.24068	1.02972	0.830712	7.83845	7.58976	7.57801	4.75605	-1.42813	-1.96353	0.654906	-2.18067	0.0292081	0.140795	hypothetical protein
CCM_01312	957.332	918.507	1030.91	4452.24	3308.19	937.508	1974.26	-1.2835	-1.58128	0.588235	-2.18195	0.0291132	0.140512	aureobasidin resistance protein Aur1
CCM_00643	8.48135	6.1783	3.32285	17.6365	27.5129	12.9909	11.6783	-1.3447	-1.71256	0.616102	-2.18259	0.0290662	0.140462	hypothetical protein
CCM_01681	23.3237	19.5646	9.13783	2.93942	2.84616	8.66059	20.2419	1.37179	1.85805	0.627557	2.18592	0.0288216	0.13963	IQ calmodulin-binding protein
CCM_04978	1294.47	1153.28	1494.45	4374.83	2484.7	3580.07	2141.39	-1.19103	-1.40496	0.544221	-2.1885	0.0286333	0.138788	hypothetical protein
CCM_08384	1976.15	2528.98	1793.51	743.673	867.13	1091.23	2070.23	1.07011	1.22102	0.488906	2.1888	0.0286117	0.138788	C2H2 type zinc finger domain protein
CCM_05627	4.24068	28.8321	10.7993	36.2528	68.3078	28.1469	35.4223	-1.28683	-1.60113	0.587132	-2.19173	0.028399	0.138069	carboxypeptidase cpdS precursor
CCM_00047	56.1889	53.5453	46.5199	196.941	86.3335	55.2112	98.4591	-1.00013	-1.11741	0.456035	-2.19309	0.028301	0.137786	hypothetical protein
CCM_01481	1586.01	2076.94	1315.85	556.53	694.463	737.232	1212.89	1.13988	1.3243	0.519205	2.19544	0.0281321	0.137187	Fungal transcriptional regulatory protein
CCM_03057	13.7822	11.3269	8.30712	0	0.94872	4.33029	7.92692	1.58156	2.69484	0.720354	2.19553	0.0281255	0.137187	MFS multidrug transporter, putative
CCM_09179	30.7449	20.5943	47.3506	4.89903	17.077	9.74316	20.1926	1.31537	1.63823	0.598421	2.19807	0.0279438	0.136476	glycosyl hydrolase, family 18, putative
CCM_02050	12.722	11.3269	10.7993	0.979806	0	8.66059	12.5298	1.37974	1.90201	0.627451	2.19896	0.027881	0.136307	GTP cyclohydrolase I, putative
CCM_08879	451.632	535.453	238.414	93.0816	129.975	221.928	257.122	1.2246	1.46177	0.556888	2.199	0.027878	0.136307	hypothetical protein
CCM_04835	2.12034	0	0	17.6365	2.84616	3.24772	3.13027	-1.65644	-3.55452	0.752197	-2.20214	0.0276553	0.135478	hypothetical protein
CCM_04720	22.2635	23.6835	17.4449	21.5557	318.77	10.8257	66.1218	-1.58566	-2.47132	0.71949	-2.20387	0.0275333	0.135156	hypothetical protein
CCM_00229	129.341	184.319	243.399	535.954	704.899	307.451	487.653	-1.22641	-1.47437	0.556117	-2.20531	0.0274321	0.134865	hypothetical protein
CCM_06322	3572.77	2589.74	2809.47	10402.6	11572.5	2522.4	5345.48	-1.21777	-1.44916	0.552128	-2.20559	0.0274124	0.134837	Dimeric alpha-beta barrel
CCM_08679	527.964	364.52	411.202	88.1825	47.436	295.542	307.062	1.29783	1.59738	0.58821	2.2064	0.027356	0.134697	hypothetical protein
CCM_00608	22.2635	53.5453	24.0906	4.89903	8.53848	3.24772	40.1023	1.56485	2.5755	0.707998	2.21024	0.0270884	0.133778	efflux pump antibiotic resistance protein, putative
CCM_05306	61.4898	30.8915	34.8899	16.6567	1.89744	21.6515	31.5897	1.32935	1.66842	0.601359	2.21058	0.0270648	0.133742	cytochrome P450 alkane hydroxylase, putative
CCM_04373	147.363	192.557	121.284	295.901	194.488	521.8	236.985	-1.0167	-1.13415	0.459069	-2.2147	0.0267803	0.132813	hypothetical protein
CCM_00869	10295.3	12664.5	9207.61	1217.9	1039.8	6625.35	7217.35	1.41577	1.85651	0.638913	2.2159	0.0266981	0.132678	Galactose oxidase/kelch, beta-propeller
CCM_04385	11823	8380.86	9573.12	28185.1	28835.4	10905.8	16451.4	-1.05572	-1.18978	0.475763	-2.219	0.0264865	0.131992	hypothetical protein
CCM_03126	1.06017	13.3863	5.81498	31.3538	29.4103	10.8257	12.338	-1.41481	-1.82428	0.637501	-2.21931	0.0264658	0.131992	hypothetical protein
CCM_05599	2584.69	2131.51	2233.78	5532.96	10857.2	3273.7	4550.72	-1.24894	-1.50049	0.561744	-2.22332	0.0261943	0.131394	acid phosphatase phoG-Penicillium chrysogenum
CCM_03164	15.9025	18.5349	13.2914	0	1.89744	6.49544	16.9274	1.57466	2.53087	0.708236	2.22335	0.0261921	0.131394	hypothetical protein
CCM_07931	26.5042	19.5646	47.3506	66.6268	76.8463	101.762	69.0431	-1.17753	-1.38594	0.529478	-2.22394	0.0261526	0.13139	hypothetical protein
CCM_09543	406.045	547.809	393.757	104.839	72.1027	208.937	335.464	1.40005	1.80474	0.628766	2.22666	0.0259698	0.13095	monooxygenase, putative
CCM_04883	131.461	55.6047	60.642	2.93942	8.53848	16.2386	106.866	1.62611	3.16331	0.72957	2.22886	0.0258233	0.130484	hypothetical protein
CCM_07056	411.345	331.569	406.218	121.496	169.821	214.349	390.158	1.04959	1.18474	0.470867	2.22905	0.0258107	0.130484	hypothetical protein
CCM_05394	968.994	1203.74	1133.92	3026.62	3907.78	920.187	1574.8	-1.09931	-1.24821	0.492953	-2.23004	0.0257446	0.130223	ATP synthase subunit g
CCM_01803	516.302	582.82	518.364	213.598	167.923	363.745	508.311	1.00529	1.11851	0.450001	2.23397	0.0254849	0.129453	C6 transcription factor
CCM_04645	426.188	526.185	451.077	89.1624	94.872	375.653	359.857	1.14675	1.32748	0.512839	2.23609	0.0253458	0.129292	chitosanase, putative
CCM_05034	752.72	714.623	739.334	2808.12	3436.26	455.763	1046.77	-1.31777	-1.60238	0.588327	-2.23987	0.0250996	0.128512	hypothetical protein
CCM_05968	58.3093	46.3372	111.315	300.8	251.411	101.762	134.453	-1.30518	-1.59675	0.582312	-2.24137	0.0250024	0.128326	hypothetical protein
CCM_04276	8.48135	16.4755	4.98427	31.3538	26.5642	30.3121	19.6031	-1.28746	-1.57116	0.573618	-2.24445	0.0248034	0.127538	chymotrypsin B1
CCM_06052	545.987	273.905	564.884	1072.89	3089.03	292.295	2649.77	-1.32291	-1.68551	0.588947	-2.24623	0.0246892	0.127427	MFS multidrug transporter, putative
CCM_09004	1.06017	0	4.15356	12.7375	18.0257	4.33029	4.95258	-1.65689	-2.698	0.737248	-2.2474	0.0246144	0.127177	UDP-glucoronosyl and UDP-glucosyl transferase, putative
CCM_05577	1547.85	2431.16	946.181	256.709	159.385	952.664	959.415	1.42638	1.84754	0.634621	2.24762	0.0246006	0.127174	acylase ACY 1
CCM_09620	5.30084	4.11887	3.32285	7.83845	5.69232	84.4407	11.7133	-1.69035	-2.94443	0.751376	-2.24968	0.0244693	0.126563	hypothetical protein
CCM_07508	3979.87	3882.03	4324.69	12624.8	13332.4	4099.7	8730.07	-1.13178	-1.30241	0.503048	-2.24984	0.0244589	0.126563	heat shock protein HSP98
CCM_08985	3.18051	10.2972	9.13783	13.7173	31.3078	23.8166	19.4502	-1.29154	-1.597	0.574021	-2.24999	0.0244496	0.126563	thioredoxin, putative
CCM_00825	1125.9	733.158	939.535	3033.48	3252.21	661.452	1165.19	-1.14641	-1.3118	0.509208	-2.25135	0.0243633	0.126218	Fungal specific transcription factor
CCM_08966	452.692	581.79	304.871	60.748	80.6412	207.854	443.025	1.44047	1.93983	0.639277	2.25328	0.0242418	0.125655	hypothetical protein
CCM_08607	1118.48	1127.54	999.346	3170.65	2380.34	1976.78	1788.69	-1.07692	-1.2139	0.477811	-2.25387	0.0242045	0.125653	biotin synthase, putative
CCM_06443	212.034	93.7042	118.792	11.7577	2.84616	5.41287	163.016	1.68909	4.40639	0.748663	2.25614	0.0240622	0.125195	WSC domain protein, putative
CCM_04655	542.806	287.291	596.451	135.213	185	107.175	240.316	1.38576	1.73875	0.613964	2.25707	0.0240038	0.12496	high affinity methionine permease
CCM_02266	1611.46	1487.94	1391.44	3893.75	3361.32	7476.25	2730.09	-1.37254	-1.71383	0.607019	-2.26112	0.0237518	0.124117	acid phosphatase
CCM_06333	11122.2	8553.85	13067.1	35713.9	32513.6	13682.6	15351.2	-1.15337	-1.32285	0.509499	-2.26374	0.0235902	0.123608	hypothetical protein
CCM_07902	980.656	368.638	427.817	1353.11	5784.35	232.753	1088.66	-1.52392	-2.05232	0.671927	-2.26799	0.0233301	0.1225	hypothetical protein
CCM_03525	940.37	684.761	767.578	2913.94	2640.29	408.13	1282.51	-1.14848	-1.31736	0.504974	-2.27434	0.0229457	0.121419	ferric-chelate reductase
CCM_00299	536.445	273.905	287.426	47.0307	122.385	30.3121	286.2	1.61849	2.45765	0.708913	2.28306	0.0224267	0.119328	Gurmarin-like inhibitors/Antifungal toxin
CCM_02813	8.48135	11.3269	12.4607	36.2528	110.052	18.4037	42.0082	-1.58713	-2.35073	0.695113	-2.28326	0.0224148	0.119328	endothiapepsin precursor
CCM_08450	0	0	1.66142	14.6971	3.79488	3.24772	2.35746	-1.70879	-3.60227	0.747792	-2.28511	0.0223065	0.118952	hypothetical protein
CCM_07784	6079.01	4886	6382.36	2211.42	2657.36	2442.29	3670.49	1.10419	1.24656	0.483186	2.28522	0.0222999	0.118952	cutinase transcription factor 1 beta
CCM_06058	7.42118	13.3863	11.63	24.4952	37.9488	25.9818	16.0196	-1.24	-1.44472	0.541875	-2.28834	0.0221177	0.118535	hypothetical protein
CCM_08011	8.48135	21.624	12.4607	70.546	17.077	145.065	100.267	-1.59228	-2.45017	0.694815	-2.29167	0.0219249	0.11783	MFS multidrug transporter
CCM_06619	175.988	157.547	224.292	67.6066	87.2822	47.6332	179.739	1.23128	1.46117	0.537192	2.29207	0.0219018	0.117818	hypothetical protein
CCM_04825	8648.86	7564.3	8222.39	2128.14	2791.13	5580.66	4796.42	1.08678	1.21864	0.473629	2.29458	0.021757	0.117189	hypothetical protein
CCM_06731	148.424	104.001	85.5633	381.145	620.463	142.9	289.395	-1.39377	-1.76052	0.606958	-2.29633	0.0216572	0.116782	bZIP transcription factor
CCM_02025	1508.62	922.626	1859.13	5396.77	1996.11	8247.04	3491.53	-1.44216	-1.866	0.627618	-2.29783	0.0215714	0.116553	hypothetical protein
CCM_08734	96.4754	90.615	292.411	368.407	268.488	670.113	346.28	-1.2275	-1.44452	0.533532	-2.30071	0.0214079	0.115826	Extracellular membrane protein, 8-cysteine region, CFEM
CCM_01801	362.578	303.766	312.348	55.8489	62.6155	245.744	271.901	1.21659	1.42774	0.528362	2.30257	0.0213028	0.115387	succinate-semialdehyde dehydrogenase
CCM_03771	0	0	0.830712	2.93942	7.58976	1.08257	6.567	-1.61066	-3.50288	0.699358	-2.30306	0.0212753	0.115303	hypothetical protein
CCM_04266	3338.47	2272.58	2866.79	13710.4	17336.9	1293.68	5639.44	-1.48433	-1.93161	0.643885	-2.30527	0.0211514	0.114761	ATP synthase regulation protein NCA2
CCM_08572	198.252	171.963	104.67	35.273	33.2052	112.588	105.851	1.2003	1.39323	0.520646	2.30541	0.0211437	0.114761	bicyclomycin resistance protein, putative
CCM_08578	1683.55	1375.7	1084.08	162.648	329.206	596.498	830.434	1.47287	1.92879	0.638786	2.30574	0.0211253	0.114748	metallopeptidase MepB
CCM_05722	679.568	912.329	341.423	117.577	130.923	452.516	508.594	1.24053	1.46409	0.537392	2.30843	0.0209754	0.114386	Gamma-glutamyltranspeptidase
CCM_08736	55.1288	37.0698	53.9963	46.0509	88.231	189.45	104.821	-1.0282	-1.14376	0.445383	-2.30858	0.020967	0.114386	nitrate reductase
CCM_09444	876.76	1320.1	1373.17	3676.23	1840.52	3516.2	1983.22	-1.16662	-1.33918	0.505059	-2.30987	0.0208956	0.114144	NAD-specific glutamate dehydrogenase
CCM_09493	2282.54	2348.78	1781.05	472.267	489.54	1393.27	1562.3	1.23171	1.44525	0.53272	2.31211	0.0207714	0.113659	tartrate dehydrogenase
CCM_04325	403.924	353.193	441.108	1169.89	1258	263.065	564.707	-1.05098	-1.16734	0.453972	-2.31509	0.0206082	0.113023	MATE efflux family protein subfamily, putative
CCM_08257	551.288	687.851	388.773	155.789	155.59	371.323	413.65	1.1103	1.2542	0.479003	2.31794	0.0204525	0.112424	short-chain dehydrogenase, putative
CCM_07287	118.739	117.388	117.13	50.9499	42.6924	61.7067	102.7	1.06063	1.18638	0.457127	2.3202	0.0203299	0.111814	MFS multidrug transporter, putative
CCM_03327	8.48135	5.14858	2.49214	40.172	166.975	12.9909	828.496	-1.66425	-3.78331	0.717052	-2.32096	0.0202892	0.111718	hypothetical protein
CCM_08020	227.936	160.636	151.19	209.678	227.693	770.792	268.383	-1.04734	-1.16229	0.450816	-2.32321	0.0201678	0.111241	chitinase
CCM_08495	579.912	332.598	457.722	1064.07	1834.82	450.35	936.334	-1.13386	-1.28961	0.487705	-2.32489	0.0200779	0.111102	amino acid transporter
CCM_06101	1179.97	1285.09	1663.92	3528.28	4620.27	2127.26	2964.94	-1.15212	-1.31536	0.495519	-2.32509	0.0200674	0.111102	DENN (AEX-3) domain protein
CCM_01798	1490.6	849.516	1719.57	4639.38	4468.47	903.949	2032	-1.14562	-1.30224	0.492679	-2.32528	0.0200568	0.111102	leucine rich repeat protein
CCM_00405	20.1432	8.23773	14.1221	40.172	12.3334	151.56	32.9242	-1.60193	-2.26241	0.688291	-2.32741	0.0199436	0.110765	hypothetical protein
CCM_07933	1232.98	1205.8	834.035	547.712	471.514	335.598	591.674	1.12855	1.27218	0.484873	2.32751	0.019938	0.110765	Cytochrome P450
CCM_01518	34.9856	40.1589	20.7678	7.83845	3.79488	7.57801	35.905	1.56216	2.32122	0.670654	2.32931	0.0198424	0.110457	Beta-ketoacyl synthase
CCM_04613	2455.35	2961.46	2335.96	1014.1	873.771	1739.7	1552.57	1.0007	1.09582	0.429453	2.33018	0.0197965	0.110266	hypothetical protein
CCM_07017	43.4669	20.5943	15.7835	75.4451	59.7694	41.1378	54.5796	-1.03675	-1.15466	0.444914	-2.33023	0.0197942	0.110266	hypothetical protein
CCM_00906	306.389	273.905	289.918	833.815	1373.75	160.221	608.292	-1.23223	-1.44434	0.528718	-2.3306	0.0197746	0.110266	hypothetical protein
CCM_05790	4.24068	6.1783	1.66142	10.7779	15.1795	24.8992	11.7651	-1.52382	-2.09304	0.653829	-2.33061	0.0197739	0.110266	BTB/POZ fold domain containing protein
CCM_02997	1225.56	1438.51	2318.52	4965.66	4722.73	1810.06	2554.95	-1.08139	-1.20638	0.463748	-2.33185	0.0197085	0.110094	fatty acid synthase beta subunit dehydratase
CCM_02730	12.722	9.26745	26.5828	52.9095	151.795	25.9818	47.6565	-1.60205	-2.24303	0.687002	-2.33194	0.0197039	0.110094	hypothetical protein
CCM_02153	3.18051	3.08915	4.98427	41.1519	69.2566	0	22.1371	-1.73993	-3.28934	0.745736	-2.33317	0.019639	0.10996	hypothetical protein
CCM_07537	5.30084	5.14858	4.15356	19.5961	10.4359	14.0735	8.73331	-1.32763	-1.60205	0.568848	-2.33389	0.0196013	0.109813	hypothetical protein
CCM_06613	177.048	93.7042	79.7483	28.4144	54.077	12.9909	196.302	1.42033	1.87249	0.608223	2.33521	0.0195326	0.109555	2-epi-5-epi-valiolone synthase
CCM_00193	1.06017	3.08915	2.49214	18.6163	12.3334	5.41287	9.31181	-1.61006	-2.4474	0.689174	-2.33621	0.0194803	0.109326	hypothetical protein
CCM_09624	38.1661	22.6538	30.7363	151.87	59.7694	50.8809	56.7094	-1.28188	-1.52062	0.548188	-2.33839	0.0193668	0.108943	acyl-protein thioesterase 1,2, putative
CCM_03085	154.785	107.091	128.76	613.359	556.899	61.7067	202.138	-1.36624	-1.65746	0.583729	-2.34054	0.0192558	0.108762	hypothetical protein
CCM_03016	718.794	895.853	827.389	3448.92	1091.03	990.555	1694.35	-1.05926	-1.17935	0.452205	-2.34242	0.0191589	0.108342	inositol pyrophosphate synthase
CCM_01786	604.296	825.833	919.598	2442.66	2539.72	1365.12	1444.67	-1.23001	-1.43364	0.524748	-2.344	0.0190782	0.107949	Homeodomain-like protein
CCM_05978	97.5355	84.4367	120.453	311.578	507.565	77.9453	238.018	-1.30454	-1.56858	0.556402	-2.3446	0.0190474	0.107838	mercuric reductase, putative
CCM_07230	221.575	210.062	185.249	1039.57	1418.34	59.5415	520.371	-1.5204	-2.02911	0.647746	-2.34722	0.0189142	0.107336	phosphate transport protein MIR1
CCM_06602	0	0	0.830712	1.95961	4.7436	7.57801	2.83135	-1.76052	-3.77316	0.750027	-2.34728	0.018911	0.107336	hypothetical protein
CCM_00086	1026.24	551.928	1320	2277.07	4748.34	871.471	2038.43	-1.23602	-1.44607	0.52613	-2.34926	0.0188107	0.107001	hypothetical protein
CCM_08944	410.285	289.35	372.159	964.129	1164.08	307.451	774.937	-1.0628	-1.18451	0.451833	-2.35219	0.0186635	0.106226	ankyrin repeat-containing domain
CCM_09207	206.733	222.419	143.713	74.4653	69.2566	113.67	186.718	1.04118	1.15471	0.442095	2.3551	0.0185175	0.10552	aliphatic nitrilase, putative
CCM_08391	420.887	313.034	442.769	1355.07	1181.16	251.157	639.672	-1.10837	-1.24425	0.470168	-2.35739	0.0184038	0.104935	hypothetical protein
CCM_07342	73116.7	46921.1	72959.8	18098	9778.46	30294.7	32722.4	1.40623	1.7302	0.596348	2.35807	0.0183703	0.104828	Glycoside hydrolase, family 25
CCM_09084	664.726	651.811	573.191	228.295	129.975	356.167	499.586	1.21261	1.40376	0.512689	2.3652	0.0180205	0.103237	choline dehydrogenase, putative
CCM_08905	2196.67	2502.21	1929.74	550.651	482.899	1444.15	1557.66	1.22481	1.41988	0.517795	2.36544	0.0180087	0.103231	transaldolase
CCM_00644	267.163	259.489	324.808	546.732	1139.41	440.607	497.841	-1.16083	-1.32059	0.490365	-2.36727	0.0179197	0.102905	hypothetical protein
CCM_05735	2763.86	5182.56	2284.46	489.903	310.231	2096.94	1712.81	1.45209	1.8204	0.612892	2.36924	0.0178246	0.102603	DUF1275 domain protein
CCM_04981	111.318	163.725	168.635	373.306	752.335	120.166	346.95	-1.26475	-1.4895	0.533305	-2.37153	0.0177145	0.102091	DUF89 domain protein
CCM_08259	1121.66	1065.76	846.495	45.0711	42.6924	261.983	1618.77	1.70845	3.11746	0.719088	2.37585	0.0175085	0.101267	MFS monocarboxylate transporter, putative
CCM_05449	832.233	1051.34	765.916	322.356	241.924	568.351	617.696	1.09769	1.22638	0.461871	2.37662	0.0174719	0.101178	cytochrome P450 oxidoreductase, putative
CCM_08995	1014.58	1335.54	783.361	2518.1	2132.72	3786.84	1781.21	-1.23492	-1.42913	0.518506	-2.3817	0.017233	0.100035	beta-hexosaminidase precursor
CCM_02615	690.17	932.923	1594.97	2700.35	4502.63	923.435	1501.91	-1.17834	-1.33629	0.494617	-2.38233	0.0172036	0.0999239	hypothetical protein
CCM_06156	13268	5459.56	9776.65	4904.91	5403.91	2283.15	5107.93	1.06663	1.17863	0.447535	2.38334	0.0171564	0.0997101	phospho-2-dehydro-3-deoxyheptonate aldolase
CCM_05724	163.266	133.863	152.851	447.771	264.693	1459.31	522.426	-1.61112	-2.2708	0.675939	-2.38353	0.0171477	0.0997101	Cupin 2 conserved barrel domain protein
CCM_09471	265.042	182.26	121.284	28.4144	57.8719	87.6884	181.795	1.38012	1.70909	0.577612	2.38936	0.0168777	0.0985371	Cyclin-like F-box
CCM_05716	2.12034	4.11887	3.32285	20.5759	8.53848	7.57801	7.50357	-1.49088	-1.93853	0.623938	-2.38947	0.0168726	0.0985371	hypothetical protein
CCM_07202	1367.62	680.643	815.759	191.062	137.564	134.239	707.717	1.68529	2.6293	0.704866	2.39094	0.0168055	0.0983227	hypothetical protein
CCM_08889	3417.98	3106.65	3410.07	1265.91	1308.28	2010.34	2740.47	1.01722	1.11578	0.425417	2.39112	0.0167971	0.0983227	long-chain-fatty-acid-CoA ligase 1
CCM_07153	441.03	263.607	375.482	60.748	64.513	187.285	318.399	1.4265	1.79014	0.596424	2.39175	0.0167684	0.0982252	U-box domain-containing protein
CCM_02334	137.822	116.358	103.008	316.477	347.232	101.762	149.847	-1.00928	-1.1014	0.421936	-2.39201	0.0167565	0.0982151	NmrA family protein
CCM_06470	1110	880.408	898	289.043	252.36	581.342	1319.89	1.18687	1.36357	0.495536	2.39513	0.0166145	0.0976204	hypothetical protein
CCM_05663	8673.24	8111.08	4610.45	3889.83	4081.39	1234.13	6475.09	1.09257	1.21662	0.455897	2.39653	0.0165513	0.0974243	monocarboxylate permease, putative
CCM_04124	4812.11	3869.67	5121.34	16932	15127.3	3169.77	5856.31	-1.19075	-1.35178	0.496704	-2.39731	0.016516	0.0973306	hamartin
CCM_06242	104.957	55.6047	66.4569	42.1317	21.8206	32.4772	50.3129	1.1066	1.23484	0.460842	2.40125	0.016339	0.0965313	hypothetical protein
CCM_02919	14.8424	5.14858	9.13783	36.2528	18.9744	18.4037	22.6838	-1.16916	-1.34504	0.486831	-2.40157	0.0163251	0.0965189	acetyltransferase, GNAT family
CCM_06697	482.377	541.631	530.825	1791.09	1086.28	496.901	788.262	-1.02091	-1.11793	0.424483	-2.40507	0.0161693	0.0957634	AtrH like protein
CCM_08127	81.633	111.209	114.638	736.814	700.155	46.5506	1115.35	-1.56295	-2.27039	0.649841	-2.40512	0.0161671	0.0957634	mismatched base pair and cruciform DNA recognition protein, putative
CCM_07249	68.911	43.2481	42.3663	87.2027	63.5642	385.396	176.088	-1.43151	-1.79493	0.594488	-2.40797	0.0160416	0.0951239	hypothetical protein
CCM_05505	372.119	376.876	409.541	985.685	1475.26	361.579	658.308	-1.1416	-1.28481	0.473554	-2.41071	0.0159214	0.0946084	hypothetical protein
CCM_06757	3211.25	3612.25	2527.86	770.128	654.617	1732.12	2187.11	1.31971	1.56678	0.547298	2.41132	0.0158948	0.0945822	hypothetical protein
CCM_09433	878.88	924.685	1013.47	3394.05	2411.65	594.333	1236.19	-1.07214	-1.18395	0.444594	-2.41149	0.0158873	0.0945822	cytosolic regulator Pianissimo, putative
CCM_07876	598.995	613.711	480.982	139.132	174.564	330.185	490.781	1.21233	1.39576	0.502151	2.41426	0.015767	0.0941917	isoamyl alcohol oxidase
CCM_08063	108.137	56.6344	526.671	899.462	1741.85	462.259	1412.44	-1.5566	-2.16523	0.644208	-2.4163	0.0156793	0.0937839	hypothetical protein
CCM_00275	6472.33	2359.08	7853.55	34126.6	29728.1	1675.82	7874.93	-1.55921	-1.97362	0.645234	-2.4165	0.0156705	0.0937839	GPI-anchor biosynthesis protein, putative
CCM_06756	283.065	247.132	380.466	1578.47	1585.31	220.845	548.76	-1.50396	-1.89391	0.621923	-2.41824	0.0155956	0.0934572	oligopeptide transporter, putative
CCM_07917	380.601	616.8	361.36	108.758	63.5642	280.386	228.042	1.34014	1.58658	0.554124	2.41848	0.0155856	0.0934572	metalloprotease 1
CCM_06634	172.808	141.071	176.942	464.428	474.36	128.826	222.596	-1.02593	-1.12152	0.424118	-2.41898	0.0155641	0.0934572	mature-T-cell-proliferation protein
CCM_06319	2.12034	6.1783	4.98427	0.979806	0	0	5.46248	1.70957	3.63226	0.704946	2.42511	0.0153039	0.0923091	Protein kinase-like domain
CCM_03655	24.3839	12.3566	22.4292	0	3.79488	8.66059	16.8939	1.60147	2.26782	0.660103	2.42609	0.0152623	0.0922633	hypothetical protein
CCM_02488	33.9254	26.7726	44.0277	14.6971	10.4359	21.6515	27.2644	1.06273	1.17562	0.437778	2.42756	0.0152006	0.0920074	TrkA-N domain dehydrogenase, putative
CCM_08704	44.5271	56.6344	28.2442	96.021	64.513	130.991	66.5074	-1.06544	-1.17483	0.438515	-2.42965	0.0151133	0.0916497	Acyl-CoA N-acyltransferase
CCM_04355	206.733	115.328	133.745	22.5355	56.9232	12.9909	70.6367	1.66369	2.29955	0.683895	2.43266	0.0149883	0.0911653	DUF895 domain membrane protein
CCM_00260	2119.28	2166.52	1427.16	440.913	318.77	594.333	1322.73	1.56061	2.07705	0.640939	2.43488	0.0148968	0.0907368	hypothetical protein
CCM_06622	113.438	141.071	86.394	39.1922	19.9231	59.5415	91.1217	1.29412	1.52466	0.531356	2.4355	0.0148711	0.090673	endo-1,3(4)-beta-glucanase, putative
CCM_02694	6458.55	5972.36	4055.54	590.823	937.335	3352.73	2350.36	1.44997	1.75614	0.594998	2.43693	0.0148124	0.090512	glucose oxidase
CCM_03396	24.3839	31.9212	43.197	17.6365	12.3334	10.8257	27.9278	1.14075	1.28909	0.468	2.43749	0.0147894	0.090512	hypothetical protein
CCM_07782	205.673	180.2	171.127	85.2431	108.154	17.3212	178.454	1.21654	1.39947	0.498972	2.43809	0.0147653	0.090512	secreted glucosidase, putative
CCM_01684	39.2262	29.8618	12.4607	71.5258	129.975	47.6332	34.8068	-1.37782	-1.61863	0.564895	-2.43907	0.0147252	0.0903771	hypothetical protein
CCM_03443	36.0457	44.2778	33.2285	139.132	165.077	56.2938	146.359	-1.36846	-1.66836	0.560485	-2.44156	0.0146242	0.0898141	hypothetical protein
CCM_07636	24.3839	19.5646	8.30712	0.979806	5.69232	8.66059	18.3527	1.39924	1.77227	0.57304	2.44179	0.0146147	0.0898136	hypothetical protein
CCM_05043	180.229	165.784	142.052	51.9297	71.154	86.6059	169.787	1.09374	1.21923	0.447863	2.44214	0.0146006	0.0897881	alpha/beta hydrolase fold-3
CCM_05564	249133	298472	296338	51089	29917.9	120160	123101	1.59168	2.06874	0.651059	2.44476	0.0144949	0.0895337	hypothetical protein
CCM_08217	1623.12	1634.16	637.987	241.032	216.308	627.892	1123.9	1.46525	1.8439	0.597717	2.4514	0.0142301	0.0885221	L-lactate dehydrogenase, putative
CCM_05272	1418.51	1314.95	1042.54	4573.73	3438.16	2134.83	1810.59	-1.24578	-1.42617	0.506659	-2.45882	0.0139393	0.086938	Major facilitator superfamily transporter
CCM_03445	6804.16	6656.09	6043.43	1831.26	1473.36	3098.32	4340.65	1.35224	1.60697	0.549642	2.46021	0.0138855	0.0867145	multidrug resistance-associated protein, putative
CCM_01462	15.9025	12.3566	18.2757	101.9	136.616	9.74316	42.3829	-1.70937	-2.41494	0.694013	-2.46303	0.0137769	0.0863163	hypothetical protein
CCM_08422	7454.05	3561.79	9153.61	59758.4	66165.6	1568.65	14617.4	-1.79528	-2.66017	0.728752	-2.46351	0.0137586	0.0862575	hypothetical protein
CCM_03831	214.154	140.041	132.914	69.5662	77.795	58.459	153.573	1.11272	1.24136	0.451368	2.46521	0.0136932	0.0860149	DNA methyltransferase Dim-2
CCM_07001	98.5957	128.715	118.792	590.823	949.669	605.158	661.013	-1.73948	-2.63211	0.704534	-2.46898	0.0135497	0.0853838	GNAT family N-acetyltransferase, putative
CCM_02677	32.8652	13.3863	28.2442	3.91922	8.53848	2.16515	13.2112	1.66998	2.33893	0.675948	2.47058	0.0134895	0.085203	Fungal transcriptional regulatory protein
CCM_00406	26.5042	21.624	62.3034	88.1825	38.8975	435.194	81.5447	-1.6955	-2.34467	0.683147	-2.48189	0.0130686	0.0831765	MFS transporter, putative
CCM_02879	1288.11	906.15	1025.1	1291.38	1129.93	9064.39	2812.76	-1.47174	-1.83496	0.592711	-2.48307	0.0130255	0.0830694	Oligopeptide transporter
CCM_00676	9.54152	7.20802	2.49214	38.2124	29.4103	7.57801	12.4187	-1.55862	-1.98996	0.62715	-2.48524	0.0129463	0.0826989	hypothetical protein
CCM_07614	2034.46	1678.44	2418.2	6731.27	4662.01	1732.12	2428.93	-1.013	-1.09813	0.407227	-2.48754	0.0128629	0.0824663	hypothetical protein
CCM_00154	4.24068	3.08915	5.81498	10.7779	7.58976	22.734	15.3922	-1.32144	-1.61201	0.531138	-2.48794	0.0128487	0.0824663	forkhead domain-containing protein
CCM_06924	303.208	240.954	295.733	70.546	74.0002	216.515	274.544	1.10142	1.2202	0.442421	2.48953	0.0127913	0.0822813	MFS multidrug transporter, putative
CCM_07776	4630.82	4351.58	4306.41	10387.9	11614.2	7437.28	5863.97	-1.05072	-1.14755	0.421991	-2.48991	0.0127774	0.0822467	hypothetical protein
CCM_02202	24.3839	23.6835	9.96854	1.95961	2.84616	8.66059	17.6777	1.56219	2.12071	0.627253	2.49053	0.0127552	0.0822134	bacterioferritin comigratory protein, putative
CCM_01742	139.942	93.7042	127.93	29.3942	25.6154	94.1839	129.143	1.14214	1.28259	0.458217	2.49257	0.0126822	0.0820175	hypothetical protein
CCM_01908	2553.95	2015.16	2525.36	632.955	387.078	1170.26	1156.76	1.41763	1.69572	0.568115	2.49533	0.0125842	0.0814927	acyl-CoA dehydrogenase
CCM_07015	1437.59	1046.19	2705.63	5448.7	7024.32	2800.62	3180.05	-1.33038	-1.55731	0.532736	-2.49726	0.0125157	0.0811037	hypothetical protein
CCM_06578	252.32	214.181	215.154	77.4047	86.3335	97.4316	213.31	1.21387	1.38423	0.48594	2.49798	0.0124902	0.0809927	hypothetical protein
CCM_04573	102.836	70.0207	77.2562	20.5759	23.718	55.2112	109.95	1.17341	1.33438	0.469615	2.49865	0.0124667	0.0808949	Pumilio-family RNA binding repeat protein
CCM_04875	19.083	20.5943	10.7993	32.3336	53.1283	28.1469	25.5945	-1.08005	-1.18622	0.431873	-2.50084	0.0123898	0.0804501	hypothetical protein
CCM_05973	1105.76	811.417	699.459	240.052	98.6669	219.762	475.762	1.64814	2.22823	0.658766	2.50186	0.0123541	0.0803812	hypothetical protein
CCM_02829	435.729	351.133	365.513	1219.86	768.463	848.737	636.105	-1.16188	-1.29989	0.464163	-2.50317	0.0123088	0.0802821	hypothetical protein
CCM_05658	62.55	92.6745	91.3783	67.6066	56.9232	2718.34	496.85	-1.86683	-3.52685	0.745687	-2.50351	0.0122969	0.0802796	hypothetical protein
CCM_01332	470.715	513.829	463.537	130.314	268.488	245.744	361.218	1.06585	1.16784	0.425569	2.50454	0.0122612	0.0801554	Serine/threonine-protein kinase
CCM_04640	19.083	20.5943	13.2914	43.1115	76.8463	46.5506	39.4324	-1.38482	-1.65751	0.552668	-2.50571	0.0122207	0.0799447	beta-mannosidase mndA
CCM_08700	87.994	59.7236	117.961	36.2528	28.4616	10.8257	68.8738	1.46229	1.8123	0.583555	2.50582	0.0122167	0.0799447	cation transport ATPase
CCM_06798	545.987	480.878	617.219	1223.78	2027.41	518.553	895.293	-1.08783	-1.19724	0.433817	-2.50758	0.012156	0.0796838	hypothetical protein
CCM_06309	4749.56	5742.73	5568.26	1621.58	1461.03	4170.07	5414.62	1.04889	1.14706	0.417953	2.50959	0.0120873	0.0793412	ABC transporter, putative
CCM_08542	64.6703	57.6641	73.1026	186.163	187.847	177.542	152.345	-1.29017	-1.49614	0.513983	-2.51015	0.0120681	0.0792695	hypothetical protein
CCM_09416	112.378	79.2882	112.146	34.2932	53.1283	53.0461	122.437	1.01963	1.11423	0.406113	2.51069	0.0120494	0.0792548	Rho GTPase activation protein
CCM_07169	1841.51	1126.51	1033.41	722.117	707.745	435.194	901.385	1.01551	1.10095	0.404417	2.51103	0.0120378	0.0792323	adenosine deaminase family protein
CCM_07731	13.7822	20.5943	34.8899	53.8893	51.2309	67.1195	35.6834	-1.16792	-1.30179	0.464923	-2.51207	0.0120026	0.0791631	hypothetical protein
CCM_02945	204.613	263.607	171.957	19.5961	22.7693	84.4407	152.449	1.67137	2.33791	0.665079	2.51303	0.0119697	0.0790545	hypothetical protein
CCM_04125	70119.6	35507.7	85584.1	224156	240597	40006.5	78967.4	-1.23794	-1.40043	0.49259	-2.51312	0.0119668	0.0790545	ThiJ/PfpI family protein
CCM_00582	946.731	896.883	1094.05	2470.09	2910.67	967.82	1419.1	-1.02406	-1.11179	0.407167	-2.51509	0.0119004	0.0787581	Fungal transcriptional regulatory protein
CCM_04963	449.512	482.937	300.718	22.5355	18.0257	142.9	336.779	1.7708	2.75034	0.703064	2.51869	0.0117792	0.078117	FAD linked oxidase domain protein
CCM_09303	187.65	149.309	211.832	406.62	616.668	278.221	326.587	-1.1241	-1.24572	0.446111	-2.51977	0.0117431	0.0779624	hypothetical protein
CCM_02105	627.62	472.64	149.528	32.3336	43.6411	270.643	574.411	1.47826	1.85155	0.586649	2.51984	0.011741	0.0779624	Major facilitator superfamily transporter
CCM_04840	20.1432	9.26745	8.30712	43.1115	126.18	37.8901	41.3022	-1.73157	-2.46293	0.686946	-2.52067	0.011713	0.0778928	hypothetical protein
CCM_03863	11725.5	9747.3	7236.33	2198.68	2214.31	5105.42	4696.34	1.36176	1.59274	0.540232	2.52069	0.0117124	0.0778928	efflux protein
CCM_02052	56.1889	124.596	80.5791	5.87884	3.79488	31.3946	49.2681	1.77532	2.67662	0.704032	2.52165	0.0116807	0.0777849	alpha/beta hydrolase fold-1
CCM_01645	156.905	284.202	139.56	307.659	176.462	3279.11	847.963	-1.78573	-2.69625	0.707048	-2.52562	0.0115494	0.0771241	cysteine desulfurylase, putative
CCM_04310	50.8881	47.367	58.1498	224.376	180.257	293.377	445.562	-1.59135	-2.15736	0.629678	-2.52724	0.0114962	0.0768582	alanyl-tRNA synthetase
CCM_04409	44.5271	25.7429	36.5513	13.7173	19.9231	6.49544	27.8385	1.22872	1.40228	0.48594	2.52855	0.0114535	0.076643	Aminotransferase class-III
CCM_06563	9375.07	7867.03	7355.12	2635.68	2209.57	5151.97	4717	1.16585	1.29894	0.461072	2.52857	0.0114527	0.076643	alpha/beta hydrolase fold-3
CCM_06577	659.425	759.931	922.921	226.335	184.052	310.699	599.327	1.41125	1.69998	0.557962	2.5293	0.011429	0.0766389	amino acid permease 2
CCM_07985	136.762	150.339	121.284	20.5759	33.2052	90.9362	125.996	1.29196	1.50028	0.510327	2.53164	0.0113532	0.0763887	hypothetical protein
CCM_06911	467.534	221.389	1109	48.0105	18.0257	261.983	1064.71	1.68853	2.45595	0.666618	2.53299	0.0113095	0.0762622	proline permease PrnB
CCM_08738	5551.04	5061.06	5579.89	1401.12	1234.28	3470.73	4094.97	1.23766	1.40704	0.488514	2.53352	0.0112925	0.0762538	amidophosphoribosyltransferase
CCM_09386	216.274	264.637	196.048	272.386	258.052	1293.68	425.921	-1.25322	-1.42982	0.493959	-2.5371	0.0111776	0.0759791	alpha-L-fucosidase, putative
CCM_03212	8703.99	8656.83	7060.22	3366.61	2854.7	5078.35	4500.14	1.02694	1.11187	0.40464	2.53792	0.0111514	0.0759728	dihydroxyacetone kinase
CCM_03141	27.5644	24.7132	22.4292	65.647	89.1797	50.8809	57.8775	-1.27049	-1.46419	0.500055	-2.54069	0.0110633	0.0756068	hypothetical protein
CCM_08032	7178.4	9081.07	9355.48	76.4249	64.513	2610.08	4251.28	1.88124	3.21903	0.739204	2.54495	0.0109293	0.0750106	fatty acid oxygenase, putative
CCM_01956	4.24068	1.02972	5.81498	16.6567	8.53848	22.734	15.8657	-1.56163	-2.08198	0.613156	-2.54687	0.0108694	0.0748391	SET domain protein
CCM_08880	21639.1	25678	21396.6	2153.61	2234.24	10177.3	14188.5	1.66584	2.2381	0.653727	2.54821	0.0108276	0.074685	hypothetical protein
CCM_07168	40868.4	18935.5	25861.7	11885	11656.9	6629.68	15863.9	1.30826	1.50551	0.51331	2.54867	0.0108135	0.0746413	isoflavone reductase family protein
CCM_05731	237.478	246.102	200.202	468.347	614.771	373.488	360.521	-1.01007	-1.09165	0.395873	-2.5515	0.0107261	0.074197	hypothetical protein
CCM_03586	7332.13	9478.54	11341.7	2424.04	2480.9	4676.72	4862.9	1.34074	1.55495	0.52544	2.55166	0.0107212	0.074197	Cytochrome P450
CCM_00697	11.6619	8.23773	23.2599	1.95961	3.79488	3.24772	11.6969	1.64841	2.27109	0.645749	2.55271	0.010689	0.0740467	hypothetical protein
CCM_00783	120.859	142.101	113.808	31.3538	43.6411	77.9453	87.2728	1.16839	1.3032	0.457454	2.55412	0.0106458	0.0738349	short-chain dehydrogenase, putative
CCM_04356	67.8508	93.7042	117.961	35.273	30.359	58.459	70.3488	1.07532	1.17738	0.420993	2.55426	0.0106414	0.0738349	hypothetical protein
CCM_04876	2212.57	1296.41	2132.44	9713.8	7823.15	835.747	2922.91	-1.4332	-1.70344	0.560804	-2.55562	0.0106	0.0736951	hypothetical protein
CCM_08801	154.785	162.695	250.044	376.246	311.18	761.049	425.614	-1.19925	-1.35055	0.469237	-2.55575	0.0105961	0.0736951	exopolyphosphatase
CCM_07205	3.18051	7.20802	4.15356	28.4144	39.8462	6.49544	12.908	-1.71392	-2.36796	0.669742	-2.55907	0.0104952	0.0731246	hypothetical protein
CCM_01356	2.12034	2.05943	0	7.83845	6.64104	7.57801	3.29211	-1.75971	-2.47762	0.685906	-2.56552	0.0103021	0.0719878	hypothetical protein
CCM_00270	1208.59	1061.64	1764.43	133.254	94.872	570.516	852.585	1.70775	2.33728	0.664324	2.57066	0.0101506	0.0712909	4-hydroxyphenylpyruvate dioxygenase
CCM_07050	0	0	0	1.95961	1.89744	7.57801	3.23023	-1.89663	-4.40075	0.737502	-2.5717	0.0101201	0.0711804	hypothetical protein
CCM_02644	1078.19	626.068	983.563	2791.47	3143.11	627.892	1476.16	-1.15983	-1.28787	0.450911	-2.57219	0.0101056	0.0711304	leucine rich repeat protein
CCM_02432	142.063	95.7636	90.5476	551.631	845.31	148.313	593.563	-1.66172	-2.23496	0.645964	-2.57246	0.0100978	0.0711276	hypothetical protein
CCM_04233	597.935	502.502	226.784	59.7682	52.1796	160.221	402.297	1.67255	2.28651	0.649348	2.57573	0.0100028	0.0705614	hypothetical protein
CCM_04622	257.621	255.37	201.032	595.722	560.694	675.526	631.905	-1.20759	-1.35962	0.468735	-2.57628	0.00998684	0.0705005	n-acetylglucosamine-6-phosphate deacetylase
CCM_07341	6908.06	3646.23	7691.56	2260.41	2222.85	2174.89	3000.22	1.28147	1.45439	0.496817	2.57937	0.00989816	0.070183	cytochrome P450 monooxygenase, putative
CCM_03474	20.1432	3.08915	24.9214	4.89903	0	5.41287	13.3809	1.64018	2.25026	0.635557	2.58071	0.00985986	0.0700661	hypothetical protein
CCM_05218	5097.29	4067.38	2179.79	618.258	536.027	2072.05	2606.01	1.48881	1.81412	0.576803	2.58114	0.00984744	0.0700295	copper amine oxidase 1
CCM_00062	183.409	180.2	426.155	766.208	463.924	1097.73	879.881	-1.33429	-1.55844	0.515936	-2.58614	0.00970561	0.069174	hypothetical protein
CCM_04601	1354.9	973.082	1265.17	2360.35	3870.78	1489.62	1816.72	-1.02174	-1.10355	0.39496	-2.58695	0.0096831	0.0690647	Copper fist DNA-binding protein
CCM_04854	79.5127	68.991	76.4255	171.466	253.308	72.5324	116.13	-1.05505	-1.14613	0.407691	-2.58786	0.00965748	0.0689329	hypothetical protein
CCM_05776	100.716	108.12	296.564	485.984	623.309	363.745	363.668	-1.33037	-1.54161	0.513946	-2.58855	0.00963807	0.0688454	hypothetical protein
CCM_05263	265.042	251.251	537.471	2453.43	5127.83	148.313	1935.51	-1.86833	-2.8747	0.721488	-2.58955	0.00961011	0.0686966	C4-dicarboxylate transporter/malic acid transport protein, putative
CCM_01806	135.702	148.279	122.945	57.8086	51.2309	77.9453	104.826	1.03638	1.12306	0.399783	2.59236	0.00953207	0.0682649	alcohol dehydrogenase, putative
CCM_03631	396.503	328.48	288.257	38.2124	35.1026	169.964	243.88	1.60187	2.05989	0.617909	2.5924	0.00953076	0.0682649	amidohydrolase, putative
CCM_07005	451.632	510.739	591.467	840.674	1799.72	690.682	1024.7	-1.01845	-1.10012	0.392003	-2.59807	0.00937498	0.0675672	HLH transcription factor (Hpa3), putative
CCM_07203	1775.78	1505.45	2560.25	4567.86	7354.48	1818.72	3020.26	-1.12301	-1.23404	0.431916	-2.60006	0.00932064	0.0673771	developmental regulator flbA
CCM_01384	16724.2	10315.7	7821.15	2038	3346.14	4532.73	10271.9	1.48194	1.81366	0.569689	2.60131	0.00928697	0.0673363	NADP-specific glutamate dehydrogenase
CCM_08914	4635.06	3786.27	3957.51	12942.3	13030.7	4131.1	7093.45	-1.15799	-1.28211	0.445109	-2.60159	0.00927933	0.0673363	WW/Rsp5/WWP
CCM_02398	733.637	505.591	986.055	3595.89	4894.45	855.233	2291.11	-1.61482	-2.07023	0.620474	-2.60255	0.00925326	0.0672431	von Willebrand factor, type A
CCM_01531	583.093	501.472	597.282	1338.42	1634.64	696.095	821.333	-1.04026	-1.12549	0.399589	-2.60332	0.00923253	0.0671431	MFS multidrug transporter, putative
CCM_09460	385.901	339.806	415.356	144.031	127.128	205.689	271.999	1.14156	1.25956	0.438117	2.60561	0.00917118	0.0667474	hypothetical protein
CCM_02809	538.566	510.739	589.805	2012.52	1786.44	396.222	929.81	-1.2115	-1.35589	0.464799	-2.60651	0.00914701	0.0667226	hypothetical protein
CCM_04661	195.071	158.576	123.776	32.3336	13.2821	50.8809	143.142	1.6849	2.30857	0.646095	2.60782	0.00911207	0.0665181	hypothetical protein
CCM_03628	410.285	378.936	316.501	97.0008	113.846	185.12	299.602	1.29354	1.48207	0.495785	2.60908	0.00907873	0.066325	fungal specific transcription factor domain protein
CCM_01248	8.48135	8.23773	4.15356	13.7173	17.077	41.1378	18.0359	-1.47027	-1.79539	0.563321	-2.61	0.00905429	0.0661966	necrosis-inducing protein
CCM_04072	1053.81	1604.3	1910.64	5103.81	4164.88	4751.41	2351.07	-1.38922	-1.61756	0.531698	-2.61279	0.00898057	0.0658074	hypothetical protein
CCM_00240	23361.9	25597.7	26748.9	63208.3	69783.1	37630.2	32592	-1.07853	-1.17227	0.412557	-2.61425	0.00894227	0.0655767	ADP, ATP carrier protein
CCM_04684	5255.26	2504.27	12137.5	1228.68	2383.18	342.093	2665.88	1.74645	2.33114	0.667695	2.61564	0.00890601	0.0654103	sterol 24-c-methyltransferase, putative
CCM_08694	1.06017	7.20802	6.64569	26.4548	18.0257	16.2386	11.182	-1.59862	-2.0095	0.611131	-2.61583	0.00890103	0.0654103	hypothetical protein
CCM_05542	1108.94	601.354	982.732	449.731	353.873	450.35	684.817	1.02274	1.1029	0.390965	2.61594	0.00889818	0.0654103	hypothetical protein
CCM_03444	290.486	490.145	142.052	9.79806	8.53848	137.487	263.234	1.78129	2.56839	0.68045	2.61781	0.00884963	0.0651452	MFS multidrug transporter
CCM_04827	520.543	351.133	435.293	132.274	154.641	134.239	230.378	1.39861	1.63369	0.534112	2.61857	0.00882995	0.0651098	cysteine desulfurase
CCM_09324	2.12034	1.02972	0.830712	3.91922	6.64104	12.9909	4.48708	-1.78175	-2.58817	0.679681	-2.62145	0.00875565	0.064936	UbiE/COQ5 family methyltransferase, putative
CCM_04245	834.353	587.968	686.168	2600.41	3107.06	571.599	1278.57	-1.35956	-1.57445	0.518137	-2.62394	0.00869198	0.0645269	hypothetical protein
CCM_07691	1753.52	1500.3	1349.91	630.015	542.668	868.224	1043.18	1.07913	1.1737	0.411117	2.62486	0.00866833	0.0644507	NUDIX domain, putative
CCM_02971	135.702	214.181	273.304	459.529	482.899	480.663	391.266	-1.09033	-1.19014	0.415228	-2.62586	0.00864316	0.064322	3-phytase B precursor
CCM_01925	1184.21	1192.41	848.988	326.275	417.437	717.746	786.076	1.05456	1.1424	0.401066	2.62939	0.00855377	0.0638452	carboxylesterase family protein
CCM_06091	6.36101	3.08915	13.2914	49.9701	78.7438	12.9909	57.1683	-1.78588	-2.62745	0.679031	-2.63005	0.00853726	0.0637714	cellobiose dehydrogenase
CCM_01357	595.815	419.095	559.9	1448.15	2977.08	319.359	981.236	-1.3705	-1.5912	0.520896	-2.63104	0.00851237	0.0636347	NADPH oxidase isoform 2
CCM_05061	2710.85	3597.83	1923.93	910.24	988.566	1545.91	2074.02	1.14164	1.257	0.433779	2.63183	0.00849251	0.0635356	sucrase/ferredoxin-like family protein, putative
CCM_06910	867.218	1081.2	1338.28	2584.73	2382.24	2797.37	1949.66	-1.12952	-1.24007	0.427959	-2.63933	0.00830712	0.0624606	Hsp70 family chaperone
CCM_09002	0	1.02972	0	4.89903	3.79488	5.41287	4.82586	-1.85107	-3.75699	0.701117	-2.64017	0.00828633	0.0624293	Peptidase M43B, pregnancy-associated plasma-A
CCM_04035	724.095	484.996	682.014	164.607	222.949	304.203	551.808	1.2779	1.45125	0.483876	2.64097	0.00826683	0.0623312	Protein kinase-like domain
CCM_02531	198.252	210.062	66.4569	45.0711	43.6411	68.2021	2496.01	1.32411	1.597	0.501086	2.64247	0.00823026	0.062104	Fungal specific transcription factor
CCM_08843	1923.15	2011.04	1603.27	165.587	168.872	509.892	2456.5	1.79187	2.71354	0.677903	2.64325	0.00821144	0.0620105	LysM domain-containing protein
CCM_02036	238.538	213.151	299.887	110.718	153.693	89.8536	192.797	1.00939	1.08463	0.381871	2.64328	0.00821077	0.0620105	hypothetical protein
CCM_03852	261.862	248.162	266.659	925.917	1016.08	283.634	446.968	-1.32859	-1.51898	0.501608	-2.64865	0.00808129	0.061316	FHA domain protein SNIP1, putative
CCM_02833	87.994	102.972	350.56	836.754	1027.46	147.23	374.377	-1.55005	-1.89187	0.585212	-2.6487	0.00808025	0.061316	indoleamine 2,3-dioxygenase
CCM_07318	96.4754	126.655	34.0592	447.771	381.385	4041.25	2065.95	-1.94648	-4.24374	0.734339	-2.65066	0.00803355	0.0611464	protease S8 tripeptidyl peptidase I, putative
CCM_05660	14.8424	18.5349	21.5985	56.8288	51.2309	53.0461	41.6009	-1.33958	-1.54694	0.504324	-2.65618	0.00790307	0.0603891	efflux pump antibiotic resistance protein, putative
CCM_09491	48.7678	54.575	39.0435	12.7375	15.1795	15.156	61.0385	1.42853	1.72399	0.537485	2.65781	0.00786503	0.0602923	hypothetical protein
CCM_02725	410.285	302.737	598.113	1953.73	1649.82	387.561	843.736	-1.3831	-1.60577	0.520335	-2.6581	0.0078582	0.0602923	oxidoreductase CipA-like, putative
CCM_07489	2462.77	2767.88	2404.08	6863.54	6910.48	2963	3059.46	-1.05029	-1.13245	0.395009	-2.6589	0.00783955	0.0602502	Aspartate/other aminotransferase
CCM_02729	959.453	684.761	1173.8	3579.23	2929.65	749.141	1223.1	-1.22677	-1.36485	0.461262	-2.6596	0.00782346	0.0602132	sugar transporter, putative
CCM_00620	3142.34	5690.21	2812.79	93.0816	51.2309	899.618	1844.42	1.97006	3.47987	0.739939	2.66246	0.00775726	0.0597514	Pyridoxal phosphate-dependent transferase, major region
CCM_02196	1073.95	1137.84	1269.33	3658.6	4289.16	1849.04	2068.5	-1.31248	-1.49276	0.492666	-2.66403	0.00772107	0.0596156	transcriptional regulatory protein pro1
CCM_02898	4562.97	5789.07	4835.57	1711.72	1893.65	2711.85	3185.1	1.1523	1.26558	0.431751	2.66891	0.00760982	0.0588982	lysophospholipase precursor
CCM_08042	912.805	1228.45	1129.77	138.153	142.308	684.186	597.82	1.48169	1.76231	0.555092	2.66926	0.00760188	0.058884	hypothetical protein
CCM_03052	357.277	194.616	230.938	756.41	767.515	257.652	356.189	-1.09342	-1.18721	0.409207	-2.67204	0.00753908	0.0585387	benzoate 4-monooxygenase cytochrome P450
CCM_00274	13238.3	4659.47	15100.7	147808	137872	6685.97	32835.2	-1.9832	-3.14731	0.742176	-2.67215	0.00753677	0.0585387	pantothenate transporter liz1
CCM_08057	231.117	185.349	422.832	25.475	25.6154	62.7892	167.643	1.88131	2.88315	0.703615	2.67378	0.00750021	0.0583309	penicillin-binding protein, putative
CCM_04771	101.776	118.417	98.8547	277.285	326.36	146.147	203.682	-1.12677	-1.23375	0.42123	-2.67494	0.00747423	0.0582199	TAM domain methyltransferase, putative
CCM_08584	253.38	216.24	273.304	1371.73	1337.7	97.4316	494.273	-1.56817	-1.91771	0.585215	-2.67964	0.0073701	0.0577027	hypothetical protein
CCM_04286	1530.88	1092.53	1373.17	317.457	194.488	489.323	1641.99	1.58567	1.99716	0.591431	2.68107	0.00733866	0.0575858	APSES transcription factor Xbp1, putative
CCM_04151	41.3466	10.2972	30.7363	156.769	189.744	30.3121	54.1894	-1.71162	-2.19397	0.638012	-2.68274	0.0073022	0.057487	thiosulfate sulfurtransferase, putative
CCM_01862	1366.56	1622.83	2784.55	8207.84	6087.94	4150.59	3072.88	-1.43622	-1.67563	0.535298	-2.68302	0.00729605	0.057487	CFEM domain protein
CCM_01082	213.094	285.231	201.032	712.319	1323.46	307.451	387.287	-1.47975	-1.74473	0.549603	-2.6924	0.00709388	0.0564464	Major facilitator superfamily transporter
CCM_05866	69.9711	44.2778	64.7955	14.6971	21.8206	34.6423	55.377	1.19907	1.33708	0.444823	2.6956	0.00702612	0.0560461	C6 transcription factor
CCM_05469	784.525	864.962	873.078	2596.49	2604.24	896.371	1370.6	-1.15947	-1.27329	0.430048	-2.69614	0.0070149	0.056003	sphingolipid long chain base sensory protein, putative
CCM_01245	1329.45	850.546	941.197	539.873	499.975	386.479	763.424	1.04834	1.12953	0.388705	2.69701	0.00699657	0.055903	insecticidal toxin complex protein
CCM_01903	7.42118	6.1783	0.830712	32.3336	22.7693	94.1839	28.7977	-1.96252	-3.3867	0.727562	-2.69739	0.00698847	0.055903	carboxypeptidase cpdS
CCM_00533	1273.26	1052.37	851.48	522.237	403.206	315.029	837.229	1.22059	1.35656	0.452388	2.69811	0.00697345	0.055903	hypothetical protein
CCM_08295	668.967	365.549	592.298	251.81	326.36	173.212	415.671	1.03572	1.11388	0.383838	2.69831	0.0069692	0.055903	caleosin domain containing protein
CCM_03903	68.911	74.1396	128.76	425.236	371.898	61.7067	172.497	-1.4226	-1.6586	0.527035	-2.69925	0.00694951	0.0558511	hypothetical protein
CCM_01006	1995.24	3342.46	3178.3	6979.16	7914.22	4625.84	4149.78	-1.10234	-1.19663	0.408093	-2.70121	0.00690882	0.0555704	ATP synthase protein 9
CCM_01904	481.317	532.363	616.388	1330.58	658.412	6877.59	1770.41	-1.78381	-2.44335	0.660092	-2.70237	0.00688465	0.0554223	alpha,alpha-trehalose glucohydrolase TreA/Ath1
CCM_03820	20.1432	20.5943	32.3978	97.9806	142.308	25.9818	50.546	-1.54136	-1.86184	0.569963	-2.70432	0.00684439	0.0552366	hypothetical protein
CCM_07316	41.3466	43.2481	18.2757	64.6672	73.0514	322.607	131.847	-1.66526	-2.16398	0.615625	-2.70498	0.00683076	0.0551728	secreted protein
CCM_01493	292.607	279.053	215.985	408.579	763.72	621.397	719.414	-1.09341	-1.18786	0.404181	-2.70525	0.00682538	0.0551728	sodium bile acid symporter
CCM_02756	1635.84	1198.59	1543.46	3500.85	4237.93	2275.57	2342.18	-1.09981	-1.19378	0.406391	-2.70628	0.00680427	0.0550511	glucan 1,3-beta-glucosidase
CCM_02323	214.154	140.041	180.264	429.155	1376.59	145.065	346.813	-1.54794	-1.8682	0.571534	-2.70839	0.00676099	0.0548756	ferric-chelate reductase
CCM_05567	242.779	160.636	194.387	954.331	780.797	166.716	374.852	-1.43214	-1.66999	0.52855	-2.70956	0.00673734	0.0548319	Heterokaryon incompatibility
CCM_00340	375.3	392.322	380.466	153.83	136.616	181.872	2152.68	1.15257	1.28178	0.425168	2.71085	0.00671109	0.0546645	membrane protein, putative
CCM_06866	778.164	1095.62	1947.19	4402.27	3822.39	2515.9	2378.35	-1.31735	-1.49088	0.485869	-2.71133	0.00670138	0.0546315	oleate delta-12 desaturase
CCM_02791	471.775	494.264	412.864	1632.36	1482.85	333.433	748.492	-1.19781	-1.32284	0.441527	-2.71288	0.00667012	0.0544689	Patatin-like serine hydrolase, putative
CCM_08882	12037.2	11750.1	9391.2	116.597	119.539	2249.59	6570.41	2.01964	3.73859	0.743737	2.71553	0.00661704	0.0541998	subtilisin, putative
CCM_04465	728.336	645.632	719.396	1736.22	1886.06	779.453	957.453	-1.00393	-1.07238	0.369649	-2.71589	0.0066097	0.0541998	hypothetical protein
CCM_04292	166.447	252.281	297.395	591.803	653.668	437.36	482.836	-1.12952	-1.23199	0.414772	-2.72322	0.00646486	0.0532075	cation channel family transporter, putative
CCM_03329	53.0084	71.0504	54.827	235.153	522.745	38.9726	178.247	-1.68603	-2.15601	0.619047	-2.72359	0.00645759	0.0532075	hypothetical protein
CCM_04148	855.556	836.13	996.854	2319.2	1892.7	4309.72	2734.29	-1.42309	-1.66422	0.522312	-2.72459	0.00643815	0.0531147	homeobox and C2H2 transcription factor, putative
CCM_07303	927.648	928.804	1145.55	331.174	375.693	411.378	681.44	1.2721	1.42483	0.466752	2.72543	0.0064218	0.0530708	oligopeptide transporter, putative
CCM_04110	188.71	309.945	180.264	33.3134	45.5386	127.744	134.164	1.46277	1.71851	0.536531	2.72635	0.00640395	0.0529686	DUF636 domain protein
CCM_08721	2750.08	3110.77	1859.13	148.931	52.1796	1085.82	1531.36	1.85231	2.58496	0.678982	2.72807	0.00637062	0.0527836	alcohol dehydrogenase, putative
CCM_04217	14550.8	12490.5	15151.4	4915.69	4301.5	7450.27	8673.78	1.21232	1.33998	0.444284	2.72869	0.00635858	0.0527291	peroxisomal hydratase-dehydrogenase-epimerase
CCM_02308	6031.3	9582.54	7339.34	2134.02	2886.01	5592.57	4953.09	1.03757	1.11299	0.379971	2.73065	0.00632088	0.0524943	S-adenosylmethionine synthetase
CCM_02511	112.378	86.4962	58.9805	24.4952	18.0257	56.2938	72	1.24112	1.38798	0.454412	2.73127	0.00630908	0.0524943	sodium P-type ATPase, putative
CCM_00450	22.2635	28.8321	7.47641	0	0.94872	3.24772	32.0388	1.94322	3.83419	0.710868	2.73359	0.00626475	0.0521756	phosphatidylcholine-hydrolyzing phospholipase C
CCM_02445	6.36101	23.6835	31.5671	53.8893	144.205	35.7249	49.0372	-1.57285	-1.91757	0.57493	-2.73572	0.00622431	0.0518836	hypothetical protein
CCM_05854	6922.9	5904.39	8170.05	3437.16	2971.39	2890.47	4121.68	1.08808	1.17507	0.397654	2.73625	0.00621441	0.0518459	bifunctional purine biosynthetic protein Ade1, putative
CCM_04014	37.1059	18.5349	52.3348	107.779	277.026	63.8718	111.714	-1.64314	-2.05277	0.599803	-2.73947	0.0061538	0.0514326	membrane-tethered transcription factor (predicted)
CCM_09135	7.42118	10.2972	9.96854	37.2326	46.4873	16.2386	20.799	-1.53715	-1.85219	0.561103	-2.73952	0.00615288	0.0514326	hypothetical protein
CCM_02570	297.907	237.864	261.674	98.9604	75.8976	150.478	168.612	1.18011	1.29471	0.430761	2.73959	0.00615167	0.0514326	hypothetical protein
CCM_09632	823.751	614.741	711.92	2593.55	2595.7	802.187	1176.4	-1.3121	-1.47839	0.478738	-2.74075	0.00612996	0.0514326	lipase/serine esterase, putative
CCM_00792	56.1889	57.6641	56.4884	200.86	183.103	63.8718	98.6549	-1.25312	-1.39573	0.456821	-2.74312	0.00608576	0.0513041	ferric-chelate reductase
CCM_06323	423.007	336.717	436.954	1123.84	1190.64	469.837	718.089	-1.12068	-1.21836	0.407755	-2.74841	0.00598857	0.0506636	chitooligosaccharide deacetylase
CCM_02594	2.12034	1.02972	3.32285	19.5961	5.69232	20.5689	17.7179	-1.87178	-2.79528	0.680846	-2.74919	0.00597424	0.0506062	hypothetical protein
CCM_06736	468.595	431.451	441.939	1855.75	1494.23	749.141	1045.74	-1.3965	-1.61104	0.507687	-2.75071	0.00594672	0.0504424	hypothetical protein
CCM_05400	2331.31	1962.64	2461.4	14068.1	14049.6	1932.39	4388.57	-1.71136	-2.15327	0.620644	-2.7574	0.00582635	0.0495522	mitochondrial hypoxia responsive domain containing protein
CCM_07713	1565.87	1408.65	1301.73	485.984	428.821	1047.93	1134.95	1.04692	1.12387	0.379285	2.76025	0.00577577	0.0492961	betaine aldehyde dehydrogenase
CCM_04967	1939.05	1842.16	1462.88	565.348	398.462	887.71	1081.24	1.33052	1.50214	0.481923	2.76086	0.00576501	0.0492517	kinesin, putative
CCM_02150	4025.46	4033.4	4388.65	16133.5	17868.2	4420.15	7520.48	-1.41356	-1.62608	0.511596	-2.76304	0.00572666	0.0491287	subunit IV of cytochrome c oxidase
CCM_00374	523.723	426.303	629.68	1403.08	795.027	1129.12	649.13	-1.00837	-1.0743	0.364605	-2.76566	0.00568075	0.0489184	FAD dependent oxidoreductase
CCM_08604	168.567	166.814	180.264	244.952	249.513	901.783	234.539	-1.28833	-1.43637	0.465636	-2.76681	0.0056608	0.0488777	cytochrome P450 3A3
CCM_02869	4.24068	4.11887	8.30712	0.979806	0	0	4.32622	1.97008	3.96793	0.712	2.76696	0.00565812	0.0488777	hypothetical protein
CCM_06741	15.9025	14.416	28.2442	59.7682	26.5642	68.2021	41.6498	-1.24262	-1.38513	0.448879	-2.76827	0.0056355	0.0487466	high-affinity glucose transporter
CCM_05969	596.875	499.412	757.609	396.821	269.437	211.102	474.869	1.01136	1.07926	0.365196	2.76937	0.00561655	0.0486263	hypothetical protein
CCM_09036	354.096	291.41	254.198	821.077	728.617	357.249	438.246	-1.01647	-1.0846	0.367042	-2.76937	0.00561647	0.0486263	DNA repair protein Ntg1, putative
CCM_04842	37.1059	22.6538	43.197	742.693	338.693	89.8536	260.985	-2.04065	-3.50738	0.736769	-2.76973	0.00561026	0.0486263	3-beta hydroxysteroid dehydrogenase/isomerase, putative
CCM_02593	446.331	449.986	496.766	2778.73	2122.29	3914.58	1795.64	-1.8799	-2.66174	0.677678	-2.77404	0.00553653	0.0481064	arrestin (or S-antigen) domain protein
CCM_05102	3590.79	2999.56	3131.78	1504.98	1245.67	1792.74	2757.31	1.02617	1.09756	0.36987	2.7744	0.00553039	0.0480964	WW-domain-binding protein
CCM_02590	495.099	473.67	398.742	167.547	101.513	296.625	348.627	1.16545	1.2745	0.419907	2.77549	0.00551182	0.0480651	hypothetical protein
CCM_03772	1.06017	4.11887	0	6.85864	10.4359	10.8257	12.5983	-1.71853	-2.51245	0.619062	-2.77602	0.0055028	0.0480651	hypothetical protein
CCM_06739	516.302	567.374	554.916	1446.19	1480	560.773	864.056	-1.02046	-1.08971	0.367296	-2.7783	0.00546448	0.047782	C2H2 finger domain protein, putative
CCM_00291	30.7449	33.9806	26.5828	5.87884	6.64104	10.8257	22.8939	1.59396	1.973	0.573585	2.77895	0.00545355	0.0477297	hypothetical protein
CCM_06382	3762.54	3088.12	3538	18511.5	22248.4	3390.62	8490.43	-1.67429	-2.08743	0.602248	-2.78007	0.00543479	0.0476088	hypothetical protein
CCM_01972	2845.49	3761.55	2448.94	914.159	705.848	2053.64	2452.11	1.18615	1.30183	0.426531	2.78091	0.00542066	0.0475282	urea amidolyase, putative
CCM_02444	821.631	459.254	1498.6	8199.02	12330.5	1037.11	4103.87	-1.96334	-2.95584	0.705965	-2.78108	0.00541788	0.0475282	serine/threonine-protein kinase Sgk2
CCM_06143	488.738	412.916	466.86	1378.59	1031.26	4518.66	1827.29	-1.77312	-2.33988	0.637226	-2.78256	0.00539314	0.0474596	glycerate dehydrogenase
CCM_06306	431.489	1673.29	542.455	85.2431	54.077	201.359	1935.34	1.88955	2.95857	0.678828	2.78355	0.00537673	0.0473747	hypothetical protein
CCM_02101	143.123	338.777	38.2127	0	12.3334	41.1378	56.0302	2.07091	3.28488	0.742626	2.78863	0.00529313	0.0468362	Peptidoglycan-binding lysin domain
CCM_08744	99.6559	73.1099	73.1026	43.1115	18.0257	47.6332	55.3234	1.09412	1.17988	0.391996	2.79115	0.00525214	0.0466018	HET domain protein
CCM_00824	207.793	141.071	189.402	659.409	593.899	165.634	252.495	-1.26245	-1.39875	0.452105	-2.79237	0.00523229	0.0465114	fumarylacetoacetate hydrolase
CCM_03032	296.847	253.31	194.387	93.0816	87.2822	132.074	275.498	1.14734	1.25314	0.410061	2.79796	0.0051426	0.0458834	GPI anchored endo-1,3(4)-beta-glucanase
CCM_02434	1350.66	853.635	941.197	313.538	412.693	463.341	526.136	1.26705	1.40287	0.452345	2.80107	0.00509334	0.0455624	monocarboxylate permease-like protein
CCM_03377	808.909	647.692	706.105	195.961	320.667	357.249	453.999	1.19397	1.30751	0.426087	2.80217	0.00507601	0.0454577	Lanthionine synthetase
CCM_05967	86.9338	60.7533	88.0555	260.628	325.411	88.771	140.891	-1.34457	-1.51746	0.479211	-2.80581	0.00501903	0.0451151	hypothetical protein
CCM_08370	374.24	420.124	448.584	852.431	1458.18	500.149	909.073	-1.09122	-1.17728	0.388883	-2.80605	0.00501533	0.0451151	GTPase activating protein (Gyp3)
CCM_02053	150.544	151.368	100.516	13.7173	77.795	20.5689	92.8797	1.5437	1.84033	0.55001	2.80668	0.00500548	0.0450774	hypothetical protein
CCM_04795	777.104	348.044	875.57	2670.95	2418.29	1093.4	1166.37	-1.42315	-1.62759	0.506637	-2.80902	0.00496927	0.0448771	methyltransferase
CCM_07117	73.1516	48.3967	90.5476	10.7779	18.9744	24.8992	51.56	1.60535	1.96013	0.57036	2.81463	0.00488336	0.0443089	hypothetical protein
CCM_05888	2072.63	2094.44	2603.45	7530.79	5605.04	3130.8	3325.17	-1.16248	-1.26456	0.412857	-2.8157	0.00486716	0.0442036	aminopeptidase Y precursor
CCM_02081	685.929	681.672	424.494	1671.55	665.053	2146.74	941.721	-1.20689	-1.32312	0.428212	-2.81843	0.00482585	0.0438697	hypothetical protein
CCM_00264	29.6847	11.3269	15.7835	2.93942	4.7436	4.33029	14.4943	1.71391	2.23797	0.607858	2.81959	0.00480856	0.0438366	hypothetical protein
CCM_01674	3474.17	3715.22	5036.61	10062.6	10028.9	5627.22	5622.25	-1.0091	-1.07283	0.357793	-2.82036	0.00479704	0.043773	triosephosphate isomerase
CCM_08892	73.1516	71.0504	124.607	305.699	285.565	219.762	180.373	-1.39456	-1.59141	0.494329	-2.82111	0.00478571	0.0437443	hypothetical protein
CCM_02487	12483.5	9385.87	12266.3	3974.09	3341.39	5957.4	6177.55	1.2385	1.36283	0.438413	2.82497	0.00472856	0.0433121	nonspecific lipid-transfer protein
CCM_03526	1.06017	0	12.4607	47.0307	63.5642	24.8992	26.0656	-2.02355	-3.2868	0.716162	-2.82554	0.00472003	0.0432752	hypothetical protein
CCM_02375	411.345	400.56	394.588	977.846	1045.49	805.434	659.887	-1.13517	-1.22946	0.401312	-2.82864	0.0046746	0.0428995	DUF341 family oxidoreductase, putative
CCM_08788	623.379	1926.6	420.34	2625.88	2350.93	9828.68	2732.97	-1.78524	-2.31752	0.631111	-2.82873	0.00467326	0.0428995	tripeptidyl-peptidase 1 precursor
CCM_09618	3.18051	1.02972	2.49214	23.5153	7.58976	29.2295	15.5337	-1.98624	-3.16552	0.702097	-2.82901	0.00466926	0.0428995	cell division protease ftsH
CCM_00745	93.2949	51.4858	82.2405	273.366	179.308	86.6059	117.489	-1.15062	-1.24878	0.406619	-2.82972	0.00465882	0.0428995	BTB/POZ-like protein
CCM_06369	815.27	1034.87	859.787	2322.14	2301.59	1246.04	1175.95	-1.04479	-1.11518	0.369054	-2.831	0.00464033	0.0428442	ATPase, F0 complex, subunit E
CCM_00499	3129.62	2361.14	3283.8	9011.28	4832.78	5111.91	3620.33	-1.04168	-1.11123	0.367712	-2.83287	0.00461327	0.0427026	ABC efflux transporter
CCM_04836	29.6847	46.3372	44.0277	140.112	89.1797	122.331	81.4604	-1.3663	-1.54866	0.482274	-2.83303	0.00461094	0.0427026	hypothetical protein
CCM_08585	1874.38	1857.61	2080.93	8924.07	6401.01	1854.45	2917.96	-1.38275	-1.56337	0.487712	-2.83518	0.00458	0.0424763	siderophore biosynthesis protein, putative
CCM_00096	10420.4	6404.84	4259.89	992.544	1194.44	3336.49	7504.98	1.5874	1.93263	0.559265	2.83837	0.00453452	0.0422142	urease
CCM_03501	75.272	53.5453	48.1813	0.979806	4.7436	29.2295	44.9571	1.7778	2.35351	0.626005	2.83991	0.00451267	0.0421358	hypothetical protein
CCM_03856	366.818	870.11	297.395	98.9604	65.4617	239.249	289.41	1.60311	1.92716	0.563854	2.84313	0.00446727	0.0417928	hypothetical protein
CCM_07898	9.54152	4.11887	16.6142	62.7076	33.2052	14.0735	25.092	-1.54936	-1.84559	0.544357	-2.84621	0.00442425	0.0414709	hypothetical protein
CCM_02968	7.42118	1.02972	29.9056	177.345	82.5386	75.7801	38.345	-2.07004	-3.11904	0.726744	-2.84837	0.00439435	0.0412307	Major facilitator superfamily transporter
CCM_04345	1743.98	1881.29	2512.9	7471.02	4088.03	3542.18	3055.94	-1.19064	-1.29872	0.417972	-2.84861	0.004391	0.0412307	TAM domain methyltransferase, putative
CCM_07951	867.218	859.813	1336.62	4027	3790.14	850.903	1371.87	-1.34198	-1.50037	0.471088	-2.84868	0.0043901	0.0412307	hypothetical protein
CCM_06952	24072.2	25475.2	24923.8	9271.9	11967.2	13552.7	15432.7	1.0312	1.09794	0.361757	2.85054	0.00436445	0.0411103	protein disulfide-isomerase
CCM_05125	541.746	628.127	757.609	1673.51	2148.85	964.573	900.853	-1.2027	-1.31229	0.421798	-2.85137	0.00435308	0.0410433	cell wall glucanase, putative
CCM_04656	776.044	591.057	873.078	1429.54	1540.72	3496.71	1208.8	-1.35921	-1.5293	0.476651	-2.85158	0.0043502	0.0410433	hypothetical protein
CCM_05560	6250.76	4680.06	8250.63	27755	39777.9	4722.18	11867.3	-1.60246	-1.91338	0.561669	-2.85303	0.00433043	0.0409098	STF2-like protein
CCM_06980	1385.64	934.983	1102.35	4031.9	3699.06	1084.74	1891.88	-1.24041	-1.36493	0.434382	-2.85557	0.00429602	0.0406246	hypothetical protein
CCM_04957	1103.64	262.578	456.061	6400.09	5823.24	1336.98	2135.52	-2.01118	-2.89567	0.70407	-2.85651	0.00428327	0.0405438	Aegerolysin
CCM_01521	59.3695	47.367	44.0277	147.951	92.9746	119.083	91.3763	-1.16003	-1.25755	0.405848	-2.85828	0.00425946	0.0404774	asparagine synthase
CCM_01499	20.1432	22.6538	27.4135	33.3134	49.3334	164.551	81.163	-1.52508	-1.81077	0.533445	-2.85893	0.00425069	0.0404692	a-pheromone receptor PreA
CCM_03687	948.851	334.658	887.2	287.083	223.898	159.138	472.398	1.46668	1.69552	0.512614	2.86118	0.00422065	0.0402675	hypothetical protein
CCM_07676	117.679	52.5155	132.083	284.144	272.283	210.019	217.888	-1.22141	-1.34086	0.426644	-2.86284	0.00419864	0.0400972	fungal specific transcription factor, putative
CCM_06626	1598.73	2213.89	1604.1	704.481	853.848	986.224	1698.66	1.0239	1.09005	0.357555	2.86361	0.0041884	0.0400392	hypothetical protein
CCM_04904	731.516	536.482	599.774	2184.97	3373.65	486.075	1434.76	-1.46883	-1.69448	0.512699	-2.86489	0.00417152	0.0399173	hypothetical protein
CCM_00721	103.897	159.606	65.6262	209.678	109.103	4790.39	749.69	-2.13768	-3.95659	0.745952	-2.86571	0.00416074	0.0398934	carboxypeptidase A1 precursor
CCM_03634	112.378	125.625	126.268	818.138	514.206	318.277	530.339	-1.72154	-2.17991	0.600559	-2.86657	0.00414949	0.039862	NADP-dependent leukotriene B4 12-hydroxydehydrogenase
CCM_01913	91.1745	87.5259	74.7641	38.2124	13.2821	38.9726	54.5259	1.33177	1.48922	0.464188	2.86903	0.00411727	0.0396343	Cupredoxin
CCM_09219	101.776	124.596	52.3348	164.607	202.077	290.13	192.014	-1.14385	-1.23957	0.398401	-2.87111	0.00409032	0.0394537	low temperature requirement protein A
CCM_06217	583.093	465.432	422.832	2590.61	1887	934.261	1470.39	-1.57371	-1.87913	0.54788	-2.87236	0.0040742	0.0394166	HSP20-like chaperone
CCM_06535	2352.51	2200.5	1441.29	721.137	744.745	757.801	1670.15	1.28742	1.43056	0.447934	2.87412	0.00405155	0.0392764	class III chitinase ChiA1
CCM_07850	862.977	830.981	896.338	4686.41	6650.53	531.543	1912.87	-1.75991	-2.19597	0.612037	-2.87549	0.00403403	0.0391459	Oxoglutarate/iron-dependent oxygenase degradation domain
CCM_08840	194.011	180.2	203.524	530.075	622.36	204.606	285.704	-1.1409	-1.23233	0.396465	-2.87768	0.00400611	0.0389535	hypothetical protein
CCM_00823	166.447	148.279	138.729	507.54	451.591	205.689	217.893	-1.24175	-1.36187	0.431181	-2.87989	0.00397819	0.0387211	gentisate 1,2-dioxygenase, putative
CCM_00953	2060.97	2329.22	2031.09	6264.88	7428.48	2219.28	2992.24	-1.20179	-1.3093	0.417248	-2.88029	0.00397314	0.038711	hypothetical protein
CCM_05565	30.7449	40.1589	33.2285	1.95961	13.2821	18.4037	26.7647	1.42477	1.63921	0.494221	2.88286	0.00394078	0.0384346	florfenicol exporter, putative
CCM_06909	491.918	478.818	844.003	2085.03	2405.95	1754.85	1490.64	-1.52222	-1.7829	0.52756	-2.8854	0.00390918	0.0382037	hypothetical protein
CCM_02830	6.36101	13.3863	8.30712	37.2326	38.8975	12.9909	17.9901	-1.45893	-1.67519	0.505057	-2.88864	0.0038691	0.0378888	cytochrome P450 6A1
CCM_05759	1113.18	889.675	860.618	2744.44	2765.52	1008.96	1375.13	-1.10557	-1.18709	0.382375	-2.89132	0.00383629	0.0376058	hypothetical protein
CCM_02573	13716.5	12606.8	11029.4	1874.37	2663.06	3806.33	7075.88	1.73968	2.16245	0.601361	2.8929	0.00381701	0.037485	methoxy mycolic acid synthase 1
CCM_08965	1719.59	1405.56	2693.17	9686.36	11156	1633.6	3351.03	-1.6345	-1.94967	0.564954	-2.89315	0.00381397	0.037485	glutamate decarboxylase
CCM_00323	8496.19	6064	6422.23	29250.2	28536.6	5209.34	12586.3	-1.40134	-1.5861	0.48433	-2.89335	0.0038116	0.037485	hypothetical protein
CCM_05035	2488.22	1918.36	2325.99	9053.41	6969.3	2742.16	3745.16	-1.32739	-1.47883	0.458287	-2.89641	0.00377459	0.0373429	nmt1 protein
CCM_04491	43.4669	49.4264	28.2442	237.113	100.564	89.8536	71.1756	-1.55762	-1.82225	0.537194	-2.89955	0.00373704	0.0370856	hypothetical protein
CCM_07975	829.052	600.325	623.865	251.81	271.334	424.369	532.867	1.04758	1.11609	0.361084	2.9012	0.00371731	0.0369278	Conserved oligomeric golgi complex subunit 2
CCM_09247	0	6.1783	4.98427	62.7076	32.2565	3.24772	19.0232	-2.04131	-3.1257	0.703166	-2.90302	0.00369581	0.0367521	hypothetical protein
CCM_09343	22.2635	18.5349	40.7049	222.416	977.182	27.0643	385.196	-2.15249	-3.91028	0.741146	-2.90427	0.00368113	0.0366818	hypothetical protein
CCM_02435	42.4068	16.4755	24.9214	5.87884	8.53848	9.74316	16.5121	1.53472	1.79517	0.528392	2.90451	0.00367828	0.0366818	hypothetical protein
CCM_04361	78.4525	92.6745	55.6577	31.3538	23.718	53.0461	50.8846	1.01231	1.07235	0.34831	2.90636	0.00365657	0.0365126	hypothetical protein
CCM_06478	1.06017	0	0.830712	18.6163	13.2821	2.16515	6.22459	-2.15922	-4.15983	0.74256	-2.9078	0.00363983	0.0364127	hypothetical protein
CCM_08089	2090.65	2353.93	2732.21	971.968	560.694	1348.89	1314.11	1.20942	1.31672	0.415882	2.90808	0.0036365	0.0364127	FAD-binding, type 2
CCM_00557	222.635	197.706	278.288	87.2027	128.077	101.762	195.256	1.06734	1.1402	0.366756	2.91021	0.00361191	0.0362168	hypothetical protein
CCM_09566	514.182	548.839	400.403	138.153	127.128	360.497	371.932	1.13756	1.22688	0.39055	2.91271	0.0035831	0.0360028	DNA-binding protein eta2, putative
CCM_07938	676.388	637.394	661.247	1922.38	1754.18	810.847	919.163	-1.10466	-1.18415	0.378885	-2.91555	0.00355062	0.0357138	hypothetical protein
CCM_09629	1425.93	1256.25	1281.79	3700.73	4208.52	1379.2	1995.34	-1.14033	-1.2286	0.390317	-2.92155	0.00348291	0.0351496	hypothetical protein
CCM_06099	121.919	87.5259	83.9019	32.3336	37.0001	53.0461	87.7727	1.16294	1.26265	0.397826	2.92324	0.00346407	0.0350628	phthalate transporter
CCM_04198	1983.58	1962.64	2305.23	6736.17	7605.89	1894.5	3368.22	-1.25508	-1.377	0.429178	-2.92439	0.00345136	0.0349709	glycogen phosphorylase
CCM_02878	7.42118	8.23773	14.9528	25.475	29.4103	40.0552	33.8395	-1.4017	-1.61127	0.479263	-2.9247	0.0034479	0.0349709	Cytochrome P450
CCM_03388	101.776	167.844	269.981	724.077	535.078	360.497	325.76	-1.40424	-1.58445	0.479771	-2.92689	0.0034237	0.0347637	hypothetical protein
CCM_00122	963.693	360.401	1771.91	10666.2	5603.14	1673.66	2450.58	-1.92125	-2.53483	0.655334	-2.93172	0.00337092	0.0343727	Ctr copper transporter family protein
CCM_09355	256.561	132.833	152.851	44.0913	61.6668	58.459	127.567	1.49154	1.72296	0.508626	2.93249	0.00336255	0.0343601	hypothetical protein
CCM_00409	1.06017	1.02972	0	11.7577	0	85.5233	8.74226	-2.11667	-5.5775	0.721699	-2.9329	0.00335815	0.0343515	hypothetical protein
CCM_09510	48.7678	49.4264	39.0435	16.6567	14.2308	27.0643	41.1595	1.15216	1.24925	0.392599	2.93471	0.0033386	0.0341879	Calcium/calmodulin-dependent protein kinase type IV
CCM_06546	22.2635	18.5349	19.9371	79.3643	46.4873	61.7067	45.7936	-1.42792	-1.62708	0.485791	-2.93936	0.00328886	0.0337502	oligopeptidase family protein
CCM_09664	3182.63	722.861	3879.42	175.385	50.2822	86.6059	13296.9	2.12612	4.6398	0.723294	2.9395	0.00328743	0.0337502	hypothetical protein
CCM_00940	388.022	400.56	402.895	1073.87	1027.46	436.277	649.384	-1.02843	-1.091	0.349695	-2.94093	0.00327224	0.0336873	hypothetical protein
CCM_02106	3592.91	5127.99	2396.6	12.7375	16.1282	477.415	5149.02	2.17303	4.45729	0.738506	2.94247	0.0032561	0.0335929	O-methyltransferase, putative
CCM_08609	239.598	319.212	495.104	1478.53	3138.37	317.194	1096.48	-1.77236	-2.2268	0.602231	-2.94299	0.00325057	0.0335718	Pyrrolo-quinoline quinone
CCM_09369	2017.5	1764.93	2316.02	6619.57	6412.4	2695.61	3762.92	-1.2485	-1.36677	0.423976	-2.94473	0.00323232	0.0334551	acetyl-CoA carboxylase
CCM_08592	55.1288	33.9806	39.0435	12.7375	10.4359	8.66059	22.3729	1.66808	2.00608	0.5664	2.94505	0.00322902	0.0334551	Agmatine deiminase
CCM_04815	18.0229	12.3566	39.0435	4.89903	1.89744	1.08257	9.65037	2.10308	3.13483	0.713996	2.94551	0.00322422	0.033443	hypothetical protein
CCM_03516	686.989	441.748	603.928	2951.18	2840.47	389.726	1147.12	-1.56945	-1.835	0.532023	-2.94996	0.00317812	0.033036	hypothetical protein
CCM_02891	1060.17	952.488	1009.31	2335.86	1836.72	8739.61	2752.95	-1.70829	-2.09514	0.578646	-2.95222	0.00315496	0.0328307	arabinan endo-1,5-alpha-L-arabinosidase A
CCM_04137	200.372	232.716	289.918	536.934	761.822	349.671	440.24	-1.10882	-1.18861	0.375485	-2.95305	0.00314656	0.0327786	hypothetical protein
CCM_07785	9052.78	9220.08	7395.83	41267.5	41948.6	13273.4	14527.9	-1.62199	-1.91037	0.549169	-2.95353	0.00314167	0.0327715	NAD-binding malic dehydrase
CCM_05227	5827.75	5191.83	4009.02	9145.51	9757.59	18929.9	8955.27	-1.22369	-1.33195	0.414239	-2.95407	0.00313611	0.0327715	transcriptional regulator, putative
CCM_02880	2.12034	6.1783	4.98427	17.6365	12.3334	14.0735	13.3638	-1.46371	-1.71553	0.494781	-2.9583	0.00309343	0.0323652	general substrate transporter
CCM_03610	2616.5	1893.65	2316.86	14468.8	14727.9	2122.93	4847.44	-1.78201	-2.19776	0.601595	-2.96214	0.00305512	0.0319991	hypothetical protein
CCM_01366	11.6619	12.3566	23.2599	46.0509	33.2052	43.3029	29.0346	-1.2389	-1.35455	0.41774	-2.96573	0.00301969	0.0317315	hypothetical protein
CCM_05721	1794.87	1529.13	806.621	51.9297	34.1539	505.562	882.878	2.00364	2.80421	0.67558	2.9658	0.00301895	0.0317315	Beta-lactamase-type transpeptidase fold domain containing protein
CCM_03262	167.507	157.547	134.575	46.0509	66.4104	81.193	143.421	1.15473	1.24773	0.388368	2.97328	0.00294637	0.031113	RNA-directed RNA polymerase (Sad-1)
CCM_06162	2.12034	5.14858	9.13783	14.6971	18.0257	36.8075	14.0315	-1.69378	-2.04657	0.568996	-2.97678	0.00291291	0.030874	hypothetical protein
CCM_02152	76.3322	47.367	82.2405	561.429	520.847	51.9635	181.571	-1.89895	-2.46119	0.636848	-2.98179	0.00286567	0.030445	hypothetical protein
CCM_02740	194.011	185.349	278.288	64.6672	64.513	60.6241	95.911	1.55734	1.79315	0.522241	2.98203	0.0028634	0.030445	hypothetical protein
CCM_04987	630.8	1303.62	470.183	129.334	111.949	199.193	572.891	1.87061	2.44887	0.625544	2.99037	0.0027864	0.0298662	amidinotransferase
CCM_05903	1296.59	1191.38	1001.84	4769.7	4026.37	1521.02	2408.33	-1.39457	-1.56393	0.466325	-2.99055	0.00278479	0.0298662	hypothetical protein
CCM_08823	3888.7	2952.2	3195.75	1532.42	1557.8	1719.13	2259.86	1.006	1.06137	0.336053	2.99356	0.00275741	0.0296544	NAD dependent epimerase/dehydratase family protein
CCM_07626	13.7822	20.5943	16.6142	25.475	59.7694	66.037	23.6146	-1.41021	-1.56745	0.470807	-2.99531	0.00274167	0.0295181	hypothetical protein
CCM_00084	78.4525	61.783	118.792	237.113	487.642	96.349	143.24	-1.46874	-1.66328	0.490257	-2.99586	0.00273669	0.0294975	hypothetical protein
CCM_04284	1242.52	744.485	776.716	7149.64	7659.97	1235.22	2549.48	-1.93248	-2.53748	0.644882	-2.99665	0.00272967	0.0294766	MFS transporter
CCM_05257	32.8652	15.4457	24.9214	233.194	216.308	20.5689	80.3994	-1.98648	-2.68308	0.662047	-3.00052	0.00269521	0.029181	hypothetical protein
CCM_04975	5588.15	5111.51	4856.34	2006.64	1644.13	2784.38	2839.64	1.18145	1.27348	0.393632	3.00141	0.0026873	0.029128	D-aminoacylase
CCM_05700	48.7678	48.3967	46.5199	105.819	88.231	211.102	89.2258	-1.34664	-1.49448	0.448631	-3.00166	0.00268511	0.029128	MFS transporter
CCM_04301	339.254	384.084	237.584	5.87884	3.79488	89.8536	115.167	2.16714	3.27437	0.721333	3.00435	0.00266146	0.028913	hypothetical protein
CCM_07454	4.24068	6.1783	14.1221	24.4952	18.0257	29.2295	20.3898	-1.3402	-1.50092	0.44587	-3.0058	0.0026488	0.0289058	hypothetical protein
CCM_02595	0	0	0	11.7577	8.53848	18.4037	11.2277	-2.25893	-6.17725	0.750764	-3.00885	0.00262241	0.0286828	hypothetical protein
CCM_01951	1058.05	849.516	927.074	3153.02	2830.03	885.545	1239.52	-1.18511	-1.27699	0.392966	-3.01581	0.00256291	0.0280639	thiol methyltransferase 1, putative
CCM_01977	10.6017	4.11887	5.81498	81.3239	35.1026	14.0735	21.8975	-1.98037	-2.67441	0.656579	-3.01619	0.00255974	0.028061	hypothetical protein
CCM_03646	201.432	149.309	156.174	1279.63	1442.05	155.891	526.369	-1.92294	-2.50526	0.637494	-3.0164	0.00255795	0.028061	hypothetical protein
CCM_06445	209.913	246.102	308.194	1064.07	718.181	341.011	405.109	-1.33564	-1.47394	0.442041	-3.02152	0.00251509	0.0277293	hypothetical protein
CCM_04724	466.474	442.778	533.317	1339.39	1447.75	434.112	749.183	-1.08859	-1.15908	0.360254	-3.02174	0.0025133	0.0277293	hypothetical protein
CCM_01430	379.54	396.441	357.206	1082.69	1083.44	428.699	661.501	-1.11817	-1.19567	0.36987	-3.02314	0.00250168	0.0276448	NAD dependent epimerase/dehydratase family protein
CCM_01962	214.154	292.439	240.076	938.654	1054.03	193.781	494.292	-1.38911	-1.5504	0.458622	-3.02887	0.00245474	0.0271571	H/K ATPase alpha subunit, putative
CCM_03027	102.836	55.6047	126.268	250.83	297.898	142.9	239.527	-1.18258	-1.27885	0.39035	-3.02955	0.00244921	0.0271271	RING finger domain-containing protein
CCM_03730	328.652	258.459	372.99	777.966	913.617	322.607	508.454	-1.01323	-1.06893	0.334412	-3.02988	0.00244649	0.0271271	chitinase 1 precursor
CCM_00768	364.698	295.529	578.175	1860.65	1328.21	405.965	655.471	-1.38264	-1.53708	0.456292	-3.03017	0.00244419	0.0271271	Protein kinase-like domain
CCM_01393	426.188	419.095	572.36	1492.24	1474.31	510.975	620.544	-1.2004	-1.29443	0.395851	-3.03247	0.00242563	0.026959	ABC transporter
CCM_02527	1989.94	1822.6	2003.68	4778.51	4736.01	3016.05	2459.14	-1.04669	-1.10733	0.344843	-3.03527	0.00240317	0.0267401	hypothetical protein
CCM_06701	3.18051	6.1783	0	202.82	123.334	1.08257	55.7683	-2.28316	-5.14687	0.752052	-3.03591	0.00239811	0.0267401	long-chain-fatty-acid-CoA ligase, putative
CCM_01515	525.844	524.126	871.417	2628.82	1723.82	2237.68	1655.59	-1.54051	-1.77796	0.506895	-3.03911	0.00237279	0.0266173	L-PSP endoribonuclease family protein, putative
CCM_01672	1418.51	1284.06	1713.76	4577.65	4152.55	2325.37	2395.72	-1.22198	-1.32382	0.402078	-3.03917	0.00237234	0.0266173	hypothetical protein
CCM_07873	204.613	244.043	171.127	680.965	581.565	251.157	286.603	-1.19667	-1.28926	0.392876	-3.04594	0.00231956	0.0261091	C6 finger domain protein, putative
CCM_02172	309.569	241.983	329.793	792.663	782.694	475.25	414.213	-1.13921	-1.21817	0.373579	-3.04946	0.00229253	0.0258372	hypothetical protein
CCM_04956	1335.81	639.454	637.156	7422.03	8237.74	1441.99	2601.1	-2.018	-2.71077	0.661126	-3.05237	0.00227044	0.0256482	hypothetical protein
CCM_04598	2367.36	2002.8	2425.68	5147.9	3129.83	9756.15	3457.88	-1.28938	-1.40793	0.420906	-3.06335	0.00218872	0.0247832	phytanoyl-CoA dioxygenase family protein
CCM_05307	652.004	578.701	461.045	200.86	78.7438	258.735	299.396	1.46769	1.65255	0.478968	3.06427	0.002182	0.0247362	AMP-binding enzyme family protein
CCM_06358	65.7305	60.7533	64.7955	682.925	1022.72	27.0643	268.19	-2.1582	-3.17939	0.704069	-3.06532	0.00217438	0.0247036	MFS monosaccharide transporter, putative
CCM_06480	768.622	470.58	556.577	1850.85	2154.54	915.857	1041.42	-1.32404	-1.45463	0.431298	-3.0699	0.00214131	0.0243897	phosphoglycerate mutase family protein
CCM_08161	1665.53	1566.2	1929.74	6509.83	6099.32	1994.1	2683.24	-1.35976	-1.50044	0.442605	-3.07219	0.00212498	0.024261	NADPH oxidase (NoxA), putative
CCM_08661	506.761	436.6	378.805	1688.21	1939.18	492.571	752.123	-1.45978	-1.64004	0.474796	-3.07455	0.00210821	0.0241256	DUF829 domain protein (PaxU)
CCM_04304	209.913	129.744	121.284	69.5662	52.1796	64.9544	147.474	1.2046	1.30307	0.391753	3.07491	0.00210568	0.0241256	hypothetical protein
CCM_01569	46.6474	62.8127	74.7641	211.638	156.539	155.891	137.29	-1.35939	-1.50618	0.441857	-3.07655	0.00209414	0.0240514	hypothetical protein
CCM_07306	681.689	765.079	969.441	2699.37	2523.6	1016.54	1329.25	-1.25922	-1.36859	0.409191	-3.07734	0.00208858	0.0240162	hypothetical protein
CCM_00955	744.239	479.848	579.006	225.355	211.565	359.414	446.062	1.10769	1.17964	0.359804	3.0786	0.00207976	0.0239791	hypothetical protein
CCM_01633	2585.75	2691.68	2996.38	350.771	926.9	556.443	2808.71	1.76375	2.17342	0.572782	3.07927	0.00207505	0.0239751	hypothetical protein
CCM_08884	221.575	213.151	159.497	67.6066	92.9746	103.927	186.659	1.09617	1.16751	0.355212	3.08596	0.00202895	0.0235553	hypothetical protein
CCM_05216	2616.5	2898.65	2664.92	979.806	1055.93	1760.26	1996.28	1.04834	1.10781	0.33951	3.08779	0.0020165	0.0234391	AMP-binding enzyme, putative
CCM_06301	576.732	453.075	657.924	1483.43	1580.57	1149.69	1137.26	-1.22127	-1.31984	0.395055	-3.09139	0.00199219	0.0232125	peptidyl-prolyl cis-trans isomerase, putative
CCM_01807	316.99	399.53	373.82	1458.93	1861.39	331.267	621.799	-1.53359	-1.74385	0.495764	-3.09338	0.00197892	0.0230858	hypothetical protein
CCM_00204	573.551	360.401	595.62	51.9297	29.4103	173.212	414.786	1.95461	2.58863	0.631548	3.09496	0.00196842	0.0229912	ankyrin 2,3/unc44, putative
CCM_09068	832.233	644.602	885.539	287.083	377.591	177.542	608.708	1.34924	1.48756	0.4357	3.09673	0.0019567	0.0229098	histone acetyltransferase GCN5
CCM_08603	464.354	525.155	490.951	230.254	278.924	165.634	428.296	1.06928	1.13274	0.344518	3.10372	0.00191107	0.0224574	dynamin GTPase, putative
CCM_09667	593.695	654.9	794.161	1530.46	1363.31	1362.96	891.995	-1.00795	-1.05893	0.324221	-3.10884	0.00187823	0.0221827	ADP-ribosylation factor 6
CCM_07886	12111.4	9297.31	10442.9	246359	280249	8395.36	85913.2	-2.29793	-4.07011	0.739145	-3.1089	0.00187785	0.0221827	cyanide hydratase/nitrilase, putative
CCM_03608	38.1661	33.9806	37.382	129.334	90.1284	256.57	135.735	-1.74159	-2.11888	0.559752	-3.11137	0.00186224	0.022072	ThiJ/PfpI
CCM_06655	826.932	539.571	688.66	2390.73	2202.93	1942.14	1142.36	-1.48445	-1.66914	0.477022	-3.11191	0.00185882	0.0220587	hypothetical protein
CCM_04705	638.222	816.565	783.361	174.405	198.282	463.341	485.729	1.30216	1.42162	0.418318	3.11284	0.00185296	0.0220281	3-carboxymuconate cyclase
CCM_08703	235.357	244.043	169.465	27.4346	55.9745	110.422	212.491	1.52298	1.74515	0.48916	3.11345	0.00184912	0.0220281	ankyrin repeat-containing domain
CCM_09160	163.266	86.4962	347.238	847.532	728.617	402.717	907.737	-1.50894	-1.72732	0.484315	-3.1156	0.00183568	0.0219462	hypothetical protein
CCM_05329	1993.12	1693.88	2100.87	12751.2	16162.4	1871.77	5713.18	-1.9077	-2.41114	0.612122	-3.11654	0.00182987	0.0219039	hypothetical protein
CCM_07100	479.196	285.231	342.253	104.839	40.795	141.817	225.166	1.65823	1.94592	0.531984	3.11706	0.00182661	0.0218921	hypothetical protein
CCM_00769	578.852	147.249	809.113	25511.2	26249.2	465.506	5449.61	-2.33793	-5.0882	0.749937	-3.11751	0.00182389	0.0218866	hypothetical protein
CCM_07967	1212.83	994.706	1232.78	395.842	443.052	784.866	906.012	1.02887	1.08379	0.329843	3.11926	0.00181307	0.0218111	GTP cyclohydrolase I, putative
CCM_01899	56.1889	56.6344	50.6734	230.254	139.462	1077.16	421.948	-2.13916	-3.14558	0.685631	-3.11998	0.00180862	0.0217848	MarR family transcriptional regulator
CCM_03330	55.1288	199.765	103.839	888.684	396.565	490.406	238.342	-1.87563	-2.30748	0.601082	-3.12043	0.00180588	0.0217791	beta-galactosidase, putative
CCM_01639	6189.27	3554.58	5204.41	50074.9	48573.5	6038.59	17556.5	-2.07225	-2.80804	0.663235	-3.12446	0.00178131	0.0215444	thiazole biosynthetic enzyme
CCM_06483	3111.6	2643.28	2361.71	921.018	1011.34	979.729	1467.89	1.34844	1.47879	0.431366	3.12598	0.00177214	0.0215067	FAD dependent oxidoreductase
CCM_04353	121.919	75.1693	55.6577	12.7375	20.8718	36.8075	74.7455	1.58717	1.84648	0.507577	3.12695	0.00176629	0.0214635	oryzin precursor
CCM_00642	7.42118	5.14858	7.47641	52.9095	56.9232	23.8166	22.5523	-2.03671	-2.73585	0.650769	-3.1297	0.00174988	0.0213317	hypothetical protein
CCM_09660	8048.8	7976.18	9981	33342.8	32051.6	7644.05	14524.4	-1.35543	-1.48981	0.432936	-3.13078	0.00174341	0.0212921	hypothetical protein
CCM_09414	39.2262	39.1292	48.1813	96.021	129.975	114.753	102.647	-1.30507	-1.42701	0.415962	-3.13747	0.00170414	0.0208919	DNA replication factor A subunit Ssb3
CCM_08033	4424.08	5152.7	4720.1	58.7884	41.7437	1148.61	2610.67	2.2443	3.51696	0.71483	3.13963	0.00169163	0.020765	hypothetical protein
CCM_06302	1282.8	1088.41	2186.43	5378.16	4288.21	4359.52	2704.47	-1.45406	-1.62158	0.4626	-3.14324	0.00167091	0.0205368	C6 finger domain protein, putative
CCM_00939	1.06017	1.02972	5.81498	50.9499	20.8718	4.33029	40.8846	-2.08777	-3.21619	0.664014	-3.14416	0.00166563	0.0204981	hypothetical protein
CCM_09345	41.3466	54.575	53.9963	539.873	1509.41	43.3029	423.128	-2.30303	-3.80293	0.732277	-3.14503	0.00166072	0.0204638	alcohol dehydrogenase, putative
CCM_06556	222.635	145.19	165.312	48.9903	64.513	75.7801	120.613	1.35856	1.49449	0.431904	3.14551	0.001658	0.0204565	endothiapepsin precursor
CCM_00789	333.953	271.845	324.808	1015.08	958.207	397.304	595.571	-1.24765	-1.34919	0.395868	-3.15169	0.00162329	0.0200796	RNA binding protein
CCM_08460	15.9025	16.4755	4.15356	49.9701	42.6924	107.175	31.6734	-1.94473	-2.46217	0.616697	-3.15346	0.00161348	0.0199839	phosphoglycerate mutase family protein, putative
CCM_01874	574.611	437.629	853.141	1847.91	2442.01	1066.33	1349.67	-1.37845	-1.52149	0.436866	-3.15532	0.0016032	0.0198822	aminotransferase
CCM_07063	1728.08	2118.13	1240.25	429.155	687.822	1106.39	978.802	1.12421	1.1941	0.35615	3.15657	0.00159639	0.0198328	isochorismatase hydrolase
CCM_02558	19618.4	22958.6	18696	392.902	309.283	6052.67	11424.8	2.19648	3.1813	0.693234	3.16846	0.0015325	0.0191193	oligopeptide transporter
CCM_03633	476.016	478.818	396.25	140.112	140.411	283.634	305.568	1.17916	1.26103	0.371839	3.17116	0.0015183	0.0189758	MFS transporter, putative
CCM_06435	537.506	501.472	526.671	219.477	296.949	238.166	493.698	1.00322	1.05274	0.316247	3.17227	0.0015125	0.0189525	ankyrin repeat-containing domain
CCM_03094	1287.04	1800.97	973.594	2676.83	6156.24	2992.23	4169.44	-1.39212	-1.5419	0.438665	-3.17354	0.00150591	0.0189062	Fungal transcriptional regulatory protein
CCM_08097	1713.23	1603.27	2071.8	11442.2	8675.1	1239.55	3573.57	-1.69942	-1.98679	0.534902	-3.17706	0.00148774	0.0187153	cystathionine beta-synthase
CCM_07433	11.6619	14.416	9.96854	0.979806	0	3.24772	8.25809	2.11346	3.14243	0.665061	3.17784	0.00148377	0.0186897	hypothetical protein
CCM_00729	163.266	135.923	133.745	13.7173	6.64104	49.7984	64.8142	2.02828	2.63084	0.637801	3.18011	0.00147218	0.0185923	protein T24A6.7
CCM_03293	159.025	213.151	147.036	721.137	851.002	219.762	312.049	-1.57335	-1.7877	0.49399	-3.18498	0.00144764	0.0183787	tetraspanin
CCM_05149	527.964	403.649	714.412	3369.55	6808.02	990.555	2562.08	-2.06989	-2.76225	0.649565	-3.18658	0.00143964	0.0183013	C2H2 finger domain protein, putative
CCM_01496	566.13	600.325	707.767	51.9297	42.6924	272.808	241.902	1.91654	2.35221	0.60091	3.18939	0.00142573	0.0181724	GABA permease, putative
CCM_03617	390.142	345.985	1304.22	10010.7	7469.27	969.986	2133.94	-2.25959	-3.17657	0.708146	-3.19085	0.00141854	0.0181048	14-alpha sterol demethylase Cyp51A
CCM_08223	1044.27	1427.19	978.579	3062.87	2923.96	2023.33	1281.76	-1.14478	-1.21538	0.358519	-3.19309	0.00140761	0.0180129	Epoxide hydrolase
CCM_06851	885.241	868.051	1221.15	137.173	92.0258	486.075	449.537	1.74753	2.05696	0.54714	3.19394	0.00140347	0.0179838	antigenic cell wall galactomannoprotein
CCM_02442	1915.73	1625.92	2590.99	10115.5	7080.3	1975.7	3153.16	-1.47683	-1.64435	0.461033	-3.2033	0.00135863	0.0175258	hypothetical protein
CCM_03829	860.857	638.424	986.886	3447.94	2947.67	912.609	1375.82	-1.41064	-1.55555	0.440114	-3.20516	0.00134987	0.0174595	hypothetical protein
CCM_07446	272.463	220.359	267.489	1946.87	1365.21	233.836	806.845	-1.82393	-2.22155	0.568986	-3.20558	0.00134791	0.0174576	C2H2 transcription factor (Rpn4), putative
CCM_06364	957.332	922.626	716.074	124.435	117.641	449.268	646.429	1.64849	1.90967	0.512933	3.21385	0.00130967	0.0170081	aldehyde reductase (AKR1), putative
CCM_04153	408.165	320.242	375.482	1010.18	1326.31	504.479	474.308	-1.26658	-1.36402	0.393693	-3.21718	0.00129457	0.0168574	C6 transcription factor, putative
CCM_08792	173.868	183.29	118.792	371.346	623.309	372.405	351.11	-1.38474	-1.52339	0.430065	-3.21985	0.00128259	0.016724	Bicupin, oxalate decarboxylase/oxidase
CCM_01923	122.98	122.536	53.1656	36.2528	15.1795	48.7158	68.8428	1.42646	1.57854	0.441942	3.2277	0.00124788	0.01636	hydroxyindole O-methyltransferase, putative
CCM_09544	349.856	380.995	283.273	89.1624	75.8976	126.661	241.132	1.58089	1.79818	0.489597	3.22897	0.00124238	0.01631	sugar transport protein, putative
CCM_00043	13.7822	10.2972	38.2127	106.799	63.5642	505.562	99.1981	-2.278	-3.43428	0.705474	-3.22904	0.00124208	0.01631	Major facilitator superfamily transporter
CCM_05548	1995.24	2603.12	2019.46	6534.33	8752.89	3580.07	3230.04	-1.38103	-1.51151	0.427329	-3.23176	0.0012303	0.0162178	ankyrin 2,3/unc44
CCM_02600	106.017	121.507	122.945	365.468	366.206	186.203	190.189	-1.2858	-1.38917	0.397636	-3.23361	0.00122236	0.0161572	hypothetical protein
CCM_03752	1652.8	1650.64	1977.09	13464.5	11582.9	1805.73	4120.25	-1.9153	-2.34633	0.591738	-3.23673	0.00120908	0.0160037	elongation of fatty acids protein 3
CCM_05646	174.928	163.725	142.882	22.5355	50.2822	80.1104	108.563	1.48335	1.65723	0.458258	3.23693	0.00120824	0.0160037	purine transporter
CCM_01137	809.969	922.626	866.432	2377.99	2124.18	1000.3	1023.73	-1.03242	-1.08226	0.318355	-3.24298	0.00118287	0.0157651	C-type cyclin (Fic1), putative
CCM_09370	95.4152	50.4561	63.1341	362.528	351.975	89.8536	167.028	-1.67945	-1.94563	0.516448	-3.25192	0.00114628	0.0153198	hypothetical protein
CCM_01173	504.64	417.035	437.785	1354.09	1600.49	452.516	626.94	-1.23676	-1.32586	0.380268	-3.25233	0.00114463	0.0153189	hypothetical protein
CCM_06158	287.306	249.191	257.521	44.0913	90.1284	61.7067	199.023	1.71817	2.01834	0.527796	3.25537	0.00113244	0.0151769	hypothetical protein
CCM_07827	36.0457	17.5052	45.6892	0	0	9.74316	19.4195	2.27924	3.38782	0.699953	3.25628	0.00112883	0.0151497	hypothetical protein
CCM_09594	314.87	395.411	337.269	1460.89	547.411	4040.16	969.308	-1.99917	-2.52949	0.613918	-3.25641	0.00112831	0.0151497	hypothetical protein
CCM_00268	46.6474	76.199	57.3191	188.123	135.667	141.817	95.3015	-1.2721	-1.37006	0.390475	-3.25782	0.00112272	0.0151097	hypothetical protein
CCM_04837	147.363	114.299	152.851	546.732	450.642	323.689	270.501	-1.4981	-1.67203	0.459793	-3.2582	0.00112121	0.0151097	hypothetical protein
CCM_08119	15638.6	14046.4	12080.2	2327.04	4951.37	6921.97	17819.4	1.40877	1.55639	0.43212	3.26013	0.00111362	0.0150292	glutamine synthetase
CCM_04652	117.679	162.695	151.19	373.306	222.949	2736.75	574.411	-2.16603	-2.94896	0.664043	-3.26189	0.00110673	0.0149782	acetyltransferase, GNAT family, putative
CCM_07125	265.042	205.943	274.966	625.116	659.36	285.799	315.176	-1.02593	-1.07405	0.314032	-3.26697	0.00108704	0.0147323	hypothetical protein
CCM_02563	87.994	112.239	60.642	0	0.94872	20.5689	50.5317	2.32041	3.61572	0.70935	3.27118	0.00107099	0.0145558	hypothetical protein
CCM_02598	192.951	121.507	127.099	633.935	717.232	273.891	366.038	-1.64161	-1.88055	0.501358	-3.27433	0.00105912	0.0144148	ToxD-like zinc binding oxidoreductase, putative
CCM_01613	112.378	116.358	167.804	352.73	256.154	565.103	228.792	-1.42338	-1.56419	0.434408	-3.2766	0.00105066	0.0143809	Glutathione S-transferase
CCM_03901	5263.74	7287.3	4398.62	2709.16	3311.98	1186.5	3580.36	1.16167	1.2335	0.354102	3.2806	0.00103586	0.0142487	Pfs domain protein
CCM_02194	3134.92	2919.25	2408.23	895.543	1145.11	1542.67	2298.39	1.16595	1.23984	0.355311	3.28149	0.0010326	0.0142487	flavin-binding monooxygenase, putative
CCM_08304	310.629	286.261	240.906	25.475	45.5386	137.487	172.523	1.72208	2.00916	0.523847	3.28738	0.00101126	0.0139806	pantothenate transporter, putative
CCM_07693	228.996	120.477	204.355	442.872	438.309	328.02	292.128	-1.07112	-1.12643	0.325793	-3.28772	0.00101001	0.0139806	phytanoyl-CoA dioxygenase
CCM_03689	508.881	452.046	402.895	208.699	224.847	167.799	337.43	1.11728	1.18057	0.339778	3.28827	0.00100804	0.0139763	MFS siderophore transporter, putative
CCM_08976	26.5042	32.9509	21.5985	7.83845	3.79488	6.49544	27.3084	1.77508	2.16183	0.53941	3.29077	0.000999136	0.0138727	Cyclin-like F-box
CCM_03533	931.888	592.087	806.621	405.64	453.488	205.689	459.84	1.07433	1.12929	0.326438	3.29107	0.000998057	0.0138727	hypothetical protein
CCM_07115	4472.85	4612.1	3962.5	1807.74	1948.67	2319.95	3849.15	1.05044	1.10251	0.318909	3.29386	0.000988232	0.0137809	cytosolic Cu/Zn superoxide dismutase
CCM_01004	500.4	468.521	362.19	107.779	100.564	205.689	343.384	1.50821	1.68565	0.457834	3.29423	0.000986934	0.0137809	hypothetical protein
CCM_07976	1098.33	1136.81	1179.61	188.123	223.898	609.489	889.462	1.54925	1.74174	0.468927	3.30381	0.000953804	0.0133782	C6 transcription factor, putative
CCM_02084	307.449	354.222	338.93	724.077	906.976	556.443	526.356	-1.07354	-1.12857	0.324868	-3.30455	0.000951289	0.0133624	cytochrome P450 family protein, putative
CCM_06858	667.906	679.613	711.92	193.022	268.488	326.937	485.994	1.28598	1.38556	0.3891	3.305	0.000949758	0.0133624	nicotinamide-nucleotide adenylyltransferase 2
CCM_07324	918.106	891.734	757.609	1941.98	1773.16	1666.08	1308.23	-1.02094	-1.06781	0.308684	-3.30739	0.000941701	0.0132858	hypothetical protein
CCM_06257	1366.56	1026.63	1575.86	420.337	308.334	775.122	1074.27	1.29731	1.40079	0.392213	3.30766	0.000940778	0.0132858	hypothetical protein
CCM_07990	87.994	90.615	65.6262	614.338	289.36	66.037	180.187	-1.71681	-1.99069	0.518921	-3.30842	0.000938224	0.0132757	Acetate transporter, putative
CCM_09527	90.1143	43.2481	72.2719	1041.53	793.13	100.679	314.053	-2.27884	-3.23452	0.68818	-3.3114	0.000928317	0.0131936	meiotic recombination protein spo11
CCM_07413	482.377	418.065	353.883	82.3037	85.3848	127.744	249.028	1.77961	2.08645	0.535971	3.32034	0.000899079	0.0128159	AAA family ATPase
CCM_05246	14113	10530.9	11357.5	1481.47	2159.29	2124.01	9103.28	2.04274	2.64272	0.614943	3.32184	0.000894259	0.0127781	short chain dehydrogenase/reductase family oxidoreductase, putative
CCM_05933	1782.14	1989.41	1613.24	597.682	573.027	1106.39	1316.93	1.17015	1.24199	0.351493	3.32907	0.000871352	0.0124946	peptidase (PNG1)
CCM_00771	27.5644	23.6835	30.7363	60.748	117.641	80.1104	178.114	-1.4713	-1.65503	0.441901	-3.32948	0.000870087	0.0124946	Major facilitator superfamily transporter
CCM_01536	2886.84	1656.81	2074.29	21769.3	20535	1188.67	4928.54	-2.13954	-2.71635	0.642283	-3.33115	0.000864871	0.0124387	hypothetical protein
CCM_05148	1496.96	1648.58	1932.24	5405.59	4968.45	1882.59	2655.66	-1.19498	-1.27128	0.358712	-3.33132	0.000864367	0.0124387	intermembrane space AAA protease IAP-1
CCM_05462	145.243	131.804	110.485	28.4144	22.7693	66.037	86.4373	1.54319	1.72951	0.463168	3.33181	0.000862832	0.0124387	Acyl-coenzyme A:6-aminopenicillanic-acid-acyltransferase 40 kDa form, putative
CCM_02015	747.419	913.358	645.463	229.275	172.667	328.02	609.795	1.4938	1.66003	0.448131	3.3334	0.000857929	0.0123943	hypothetical protein
CCM_02962	1549.97	1777.29	2076.78	6516.69	5032.01	1952.96	2176.58	-1.23762	-1.32101	0.371203	-3.33407	0.000855836	0.0123943	cytochrome P450 61
CCM_03317	963.693	952.488	1020.94	2998.21	3246.52	1379.2	1663.33	-1.28047	-1.37618	0.384028	-3.33433	0.000855066	0.0123943	ankyrin repeat domain containing protein
CCM_04936	239.598	195.646	237.584	890.644	1255.16	238.166	540.155	-1.61063	-1.82521	0.482994	-3.33469	0.000853957	0.0123943	conserved fungal protein
CCM_00812	203.552	223.448	169.465	25.475	41.7437	118	146.063	1.51568	1.69104	0.454441	3.33527	0.000852168	0.0123943	wd-repeat protein
CCM_02454	1271.14	1659.9	1387.29	3674.27	3188.65	2614.41	1875.61	-1.07972	-1.13405	0.323726	-3.33529	0.000852096	0.0123943	cytochrome c
CCM_04578	769.683	673.435	842.342	2353.49	3578.57	1013.29	1870.86	-1.45287	-1.60358	0.435566	-3.33558	0.000851214	0.0123943	T-complex 11
CCM_01738	992.318	824.803	747.641	402.7	352.924	474.167	640.717	1.01528	1.0605	0.304169	3.33789	0.000844178	0.0123437	C6 transcription factor
CCM_00865	647.763	653.87	515.872	1606.88	1877.52	731.82	826.809	-1.14846	-1.21447	0.343881	-3.33971	0.000838656	0.0122816	hypothetical protein
CCM_05977	597.935	651.811	638.817	4149.48	3379.34	805.434	1173.35	-1.82594	-2.1418	0.546617	-3.34044	0.000836464	0.0122681	SAM-dependent methyltransferase
CCM_09643	5793.82	4528.69	6100.75	1705.84	1930.65	3279.11	3517.44	1.17614	1.24793	0.351599	3.34513	0.000822455	0.0120995	mannose-6-phosphate isomerase, class I
CCM_03166	57.2491	37.0698	39.8742	1.95961	4.7436	9.74316	56.6346	2.16546	3.0392	0.64714	3.3462	0.000819274	0.0120711	hypothetical protein
CCM_07347	276.704	273.905	132.083	2.93942	6.64104	37.8901	461.473	2.30921	3.85245	0.689563	3.3488	0.000811616	0.011995	NB-ARC and ankyrin domain protein
CCM_08612	129.341	98.8528	126.268	626.096	428.821	184.037	225.024	-1.60218	-1.80554	0.478416	-3.34892	0.000811263	0.011995	hypothetical protein
CCM_02092	436.79	2049.14	278.288	5418.33	11841.9	13841.8	7035.11	-2.33714	-3.49215	0.697734	-3.34961	0.000809249	0.011995	alkaline serine protease AorO, putative
CCM_05742	919.166	714.623	626.357	319.417	268.488	318.277	453.166	1.23506	1.31844	0.3687	3.34977	0.000808798	0.011995	C6 zinc finger domain protein
CCM_05403	776.044	477.788	634.664	207.719	240.026	116.918	481	1.55292	1.74113	0.463575	3.34987	0.000808494	0.011995	hypothetical protein
CCM_01698	29908.4	12333.9	20877.5	3369.55	3738.91	451.433	6829.94	2.28458	3.06161	0.680599	3.35672	0.000788733	0.0117469	LysM domain protein
CCM_06357	51.9483	37.0698	42.3663	701.541	859.54	7.57801	218.757	-2.3877	-3.57796	0.711047	-3.358	0.000785091	0.0117107	oxidoreductase, short chain dehydrogenase/reductase family
CCM_08297	364.698	321.272	961.134	2373.09	1160.28	1645.51	800.655	-1.49728	-1.65191	0.445693	-3.35944	0.000781003	0.0116678	N2227-like protein
CCM_05561	758.021	862.902	891.354	130.314	68.3078	330.185	351.21	1.89053	2.2491	0.562529	3.36076	0.00077728	0.0116302	hypothetical protein
CCM_06485	87.994	93.7042	104.67	34.2932	40.795	44.3855	62.4472	1.1904	1.26354	0.353364	3.36876	0.000755068	0.0113508	NlpC/P60-like cell-wall peptidase, putative
CCM_02009	478.136	348.044	348.068	88.1825	124.282	148.313	318.404	1.52859	1.70285	0.453598	3.36992	0.000751887	0.0113206	hypothetical protein
CCM_03762	1580.71	1104.89	1290.93	537.914	647.976	418.956	1092.46	1.22635	1.3088	0.363883	3.37018	0.000751189	0.0113206	ABC multidrug transporter, putative
CCM_07889	5002.94	4364.97	3833.74	1690.17	1665.95	1102.06	2535.99	1.43142	1.56611	0.424643	3.37088	0.000749273	0.0113166	hypothetical protein
CCM_04135	39.2262	24.7132	40.7049	141.092	152.744	54.1287	59.7875	-1.55728	-1.73287	0.461038	-3.37778	0.000730734	0.0110713	hypothetical protein
CCM_04398	25612.6	29731	27121.9	79068.4	72811.4	43201.2	35909.6	-1.17327	-1.24221	0.347301	-3.37825	0.000729476	0.0110697	hypothetical protein
CCM_00152	224.756	237.864	168.635	673.127	592.001	412.46	473.585	-1.30881	-1.41105	0.387048	-3.38152	0.000720851	0.010956	streptothricin-acetyltransferase
CCM_05054	358.337	303.766	397.911	143.052	144.205	218.68	333.884	1.02285	1.06889	0.302405	3.38239	0.000718571	0.0109559	endo-1,3-beta-glucanase Engl1
CCM_01973	1117.42	1855.55	1024.27	229.275	158.436	502.314	919.217	1.83241	2.1675	0.539879	3.39412	0.0006885	0.0105308	amidase, putative
CCM_03627	445.271	449.986	338.1	89.1624	83.4874	244.662	324.005	1.42878	1.56511	0.420669	3.39644	0.000682679	0.010475	hydantoin utilization protein C, putative
CCM_08316	605.356	418.065	428.647	121.496	216.308	179.707	351.907	1.37243	1.48815	0.403943	3.39758	0.000679851	0.0104482	glucokinase
CCM_09197	494.039	268.756	613.065	110.718	73.0514	49.7984	231.967	2.04966	2.55806	0.603047	3.39883	0.000676738	0.010417	hypothetical protein
CCM_01412	4.24068	13.3863	13.2914	99.9402	55.0258	147.23	62.5014	-2.3068	-3.28344	0.678394	-3.40039	0.000672907	0.0103746	hypothetical protein
CCM_07184	598.995	521.037	2051.86	16429.4	10436.9	657.122	2890.5	-2.33853	-3.11712	0.687724	-3.4004	0.000672881	0.0103746	squalene monooxygenase Erg1
CCM_07925	75.272	109.15	83.9019	19.5961	18.0257	44.3855	41.91	1.55142	1.71652	0.455942	3.40267	0.000667316	0.0103214	efflux pump antibiotic resistance protein, putative
CCM_02989	4985.97	2952.2	3874.44	1067.01	1418.34	1285.01	2133.29	1.49503	1.64754	0.439318	3.40308	0.000666314	0.0103214	DNA repair protein (Rad57), putative
CCM_00558	167.507	123.566	94.7012	44.0913	48.3847	66.037	91.3413	1.20737	1.28312	0.354286	3.4079	0.000654656	0.0101582	hypothetical protein
CCM_07854	127.22	144.16	113.808	40.172	54.077	63.8718	131.039	1.20611	1.28542	0.353044	3.41632	0.000634726	0.0098968	hypothetical protein
CCM_05296	1181.03	1052.37	1172.97	262.588	277.026	533.709	679.001	1.50985	1.66661	0.441805	3.41746	0.000632088	0.00987163	beta-glucosidase, putative
CCM_03404	600.056	493.234	502.581	214.578	332.052	167.799	454.609	1.10191	1.15829	0.322162	3.42037	0.000625353	0.00978231	candidapepsin-4 precursor
CCM_01459	216.274	73.1099	165.312	24.4952	14.2308	27.0643	129.178	2.12873	2.79058	0.622362	3.4204	0.000625291	0.00978231	hypothetical protein
CCM_02494	298.968	326.42	297.395	953.351	949.669	371.323	399.372	-1.22543	-1.30184	0.357995	-3.42304	0.000619243	0.00973413	cytochrome-c oxidase assembly protein
CCM_07949	944.61	1337.6	1241.91	151.87	174.564	504.479	1103.14	1.78049	2.08515	0.519064	3.43019	0.000603166	0.00952804	plasma membrane calcium-transporting ATPase 2
CCM_03481	209.913	243.013	256.69	612.379	678.335	396.222	401.924	-1.18036	-1.2492	0.343984	-3.43144	0.000600396	0.00949986	beta-hexosaminidase, putative
CCM_09482	3.18051	6.1783	3.32285	12.7375	53.1283	12.9909	10.8955	-2.11283	-2.64843	0.614862	-3.43626	0.000589796	0.00939385	GLEYA adhesin domain
CCM_08766	3454.03	4022.07	4879.6	11605.8	7665.66	6567.97	4428.81	-1.02195	-1.06434	0.297321	-3.43721	0.000587741	0.00938117	Mannose-1-phosphate guanylyltransferase (GDP)
CCM_09237	5000.82	6507.81	6779.44	19785.2	19722	15608.5	13290.2	-1.45441	-1.59155	0.422963	-3.43862	0.000584682	0.0093588	GPI-anchored cell wall beta-1,3-endoglucanase
CCM_01791	926.588	1085.32	1131.43	3145.18	3139.31	5232.08	2171.35	-1.65872	-1.87328	0.482306	-3.43915	0.000583542	0.00935609	copper radical oxidase
CCM_06181	336.074	352.163	179.434	21.5557	26.5642	69.2847	322.453	2.1585	2.88762	0.62744	3.44018	0.000581337	0.00933627	hypothetical protein
CCM_03075	2012.2	1953.37	2553.61	482.065	297.898	1124.79	938.107	1.59569	1.7755	0.463541	3.44238	0.000576612	0.00930433	hypothetical protein
CCM_05845	501.46	700.207	608.081	2998.21	2501.77	999.215	1232.43	-1.64022	-1.84451	0.475936	-3.44631	0.000568296	0.00918808	neutral ceramidase precursor
CCM_07366	621.259	476.759	605.589	2276.09	1988.52	604.076	964.208	-1.39696	-1.51503	0.405053	-3.44882	0.000563034	0.00911832	Helix-loop-helix DNA binding protein
CCM_02441	708.193	535.453	786.684	2391.71	2170.67	847.655	1004.4	-1.31768	-1.41388	0.381957	-3.44981	0.000560984	0.0091004	hypothetical protein
CCM_09432	3801.77	6216.4	3033.76	55383.5	39444.9	1932.39	11097.3	-2.24101	-2.89018	0.649465	-3.45055	0.000559452	0.00909086	uricase
CCM_00623	1831.97	2753.46	2014.48	754.451	894.643	1292.59	1562.89	1.11025	1.16598	0.32142	3.45421	0.000551914	0.00898351	multidrug resistance protein
CCM_04549	26114.1	23908	29452.9	110009	95155.7	26899.8	36481	-1.4237	-1.54595	0.412093	-3.4548	0.000550695	0.00897885	glyceraldehyde 3-phosphate dehydrogenase (GAPDH)
CCM_07409	497.219	389.233	552.423	2240.82	1307.34	2419.55	1186.62	-1.77544	-2.05209	0.51333	-3.45867	0.000542842	0.00888086	GTP-binding protein Sey1, putative
CCM_00121	1096.21	1127.54	1058.33	5084.21	6488.3	1254.7	1952.63	-1.72896	-1.96658	0.498491	-3.46838	0.000523613	0.00858084	Protein kinase-like domain
CCM_06735	154.785	166.814	93.0397	330.195	277.026	357.249	191.851	-1.15833	-1.22026	0.333596	-3.47226	0.000516098	0.00847209	hypothetical protein
CCM_01597	23338.6	33170.3	19692	6853.74	9228.2	14524.9	21273.8	1.23712	1.31597	0.356235	3.47275	0.000515146	0.00847089	hypothetical protein
CCM_04281	185.53	90.615	122.945	741.713	1255.16	242.496	401.581	-2.02848	-2.48873	0.583321	-3.47746	0.000506187	0.00836641	tetracycline-efflux transporter, putative
CCM_05743	326.532	216.24	214.324	58.7884	43.6411	92.0187	144.728	1.72119	1.96243	0.494935	3.47761	0.000505913	0.00836641	NADH dehydrogenase, FAD-containing subunit
CCM_02346	664.726	665.197	564.884	1897.88	2169.72	661.452	954.698	-1.24207	-1.31988	0.356172	-3.48729	0.000487948	0.00809272	MFS transporter
CCM_05010	344.555	313.034	327.3	48.0105	31.3078	182.955	172.36	1.69085	1.91216	0.484586	3.48926	0.000484353	0.00804694	hypothetical protein
CCM_02862	112.378	137.982	149.528	860.27	805.463	162.386	323.485	-1.86887	-2.19257	0.535529	-3.48977	0.000483434	0.00804694	sodium/chloride dependent neurotransmitter transporter, putative
CCM_05450	7167.8	5845.7	6630.74	854.391	409.847	1895.59	4012.38	2.10926	2.6363	0.603714	3.49381	0.000476185	0.00798004	aldehyde dehydrogenase family protein
CCM_06464	1512.86	1741.25	1329.14	431.115	455.386	1019.78	1065.82	1.19707	1.26609	0.342138	3.49879	0.000467367	0.00790097	Concanavalin A-like lectin/glucanase
CCM_07775	532.205	441.748	398.742	1761.69	1101.46	923.435	768.966	-1.36057	-1.46422	0.387913	-3.50742	0.00045248	0.00767623	asparagine amidohydrolase
CCM_08344	321.231	345.985	284.934	37.2326	56.9232	112.588	145.03	1.8859	2.20491	0.537549	3.50834	0.000450911	0.00766309	MFS transporter, putative
CCM_04400	314.87	280.083	297.395	948.452	1032.21	337.763	442.8	-1.2912	-1.37788	0.368008	-3.50861	0.000450458	0.00766309	hypothetical protein
CCM_01044	367.879	355.252	295.733	1419.74	1897.44	508.809	1082.97	-1.68343	-1.9092	0.479617	-3.50994	0.000448203	0.0076576	hypothetical protein
CCM_02696	3608.81	3258.02	3596.15	896.523	871.874	2178.14	2021.29	1.3148	1.40689	0.374281	3.51288	0.000443274	0.00760574	serine/threonine-protein kinase RIO1
CCM_07922	800.427	544.72	799.145	140.112	289.36	197.028	410.573	1.59645	1.77497	0.453892	3.51723	0.000436069	0.00754333	hypothetical protein
CCM_07703	77.3923	49.4264	46.5199	10.7779	15.1795	10.8257	55.4507	1.868	2.23247	0.531066	3.51746	0.00043569	0.00754333	metallopeptidase MepB
CCM_06653	4340.33	4798.48	3829.58	1649.99	1748.49	1855.53	3632.58	1.22884	1.3035	0.349116	3.51986	0.000431768	0.00750996	C2H2 type zinc finger protein
CCM_02538	118.739	141.071	154.512	415.438	482.899	254.405	235.707	-1.37094	-1.47592	0.389206	-3.5224	0.000427653	0.00745184	nucleoporin seh1
CCM_06411	185.53	190.498	171.127	849.492	1463.88	171.047	397.708	-1.87209	-2.18323	0.531154	-3.52456	0.000424183	0.0074161	carboxypeptidase Y
CCM_08842	10929.3	12250.5	10852.4	1997.82	1709.59	3132.97	11633.5	1.92477	2.31478	0.546034	3.525	0.000423485	0.0074161	bacteriodes thetaiotaomicron symbiotic chitinase, putative
CCM_03076	114.498	118.417	99.6854	43.1115	34.1539	40.0552	82.7053	1.38938	1.50316	0.394061	3.5258	0.000422208	0.0074161	hypothetical protein
CCM_07732	137.822	190.498	211.001	402.7	399.411	306.368	234.52	-1.0007	-1.03805	0.283766	-3.52649	0.000421107	0.0074161	catalase
CCM_05057	1214.95	1553.84	1398.09	9916.62	9700.66	1703.97	2999.36	-1.98214	-2.35527	0.561085	-3.5327	0.000411342	0.00725951	cytochrome c oxidase assembly protein, putative
CCM_02008	1762	966.904	1236.93	95.0412	93.9233	416.791	1108.46	2.14125	2.71151	0.6048	3.54042	0.000399486	0.00708922	Cytochrome P450
CCM_03281	6.36101	18.5349	49.012	114.637	167.923	92.0187	179.752	-1.9197	-2.32848	0.542154	-3.54088	0.000398797	0.00708922	hypothetical protein
CCM_06463	142.063	169.903	98.024	30.374	24.6667	51.9635	118.519	1.70411	1.94032	0.479772	3.55192	0.000382433	0.00684968	hypothetical protein
CCM_02601	315.93	142.101	378.805	1766.59	5495.94	722.076	1708.09	-2.35891	-3.25404	0.663842	-3.55343	0.000380249	0.00683597	membrane zinc transporter
CCM_09572	955.212	524.126	433.632	121.496	103.41	247.909	442.074	1.76581	2.01711	0.49677	3.55457	0.000378592	0.0068189	Major facilitator superfamily transporter
CCM_04274	676.388	669.316	785.023	2181.05	1823.44	1002.46	1022.68	-1.17115	-1.23256	0.329114	-3.5585	0.000372974	0.00674293	SH3 domain containing protein
CCM_07387	927.648	781.555	676.199	202.82	186.898	443.855	525.288	1.4054	1.51762	0.394868	3.55917	0.00037203	0.0067385	taurine catabolism dioxygenase
CCM_04579	8.48135	8.23773	13.2914	43.1115	62.6155	19.4863	32.8285	-1.77252	-2.05243	0.497211	-3.56493	0.000363959	0.00660473	hypothetical protein
CCM_06441	101.776	123.566	68.9491	7.83845	15.1795	35.7249	72.0616	1.94969	2.33061	0.546695	3.56632	0.000362029	0.00658209	ferulic acid esterase (FaeA), putative
CCM_06609	291.546	321.272	306.533	1372.71	1395.57	434.112	593.775	-1.62019	-1.80062	0.454201	-3.56712	0.000360923	0.00657439	Cytochrome c oxidase biogenesis protein Cmc1-like protein
CCM_05317	2179.71	2169.61	1885.72	794.623	665.053	1331.57	1268.08	1.10873	1.15979	0.310462	3.57124	0.000355301	0.00648425	Armadillo-type fold domain containing protein
CCM_03560	32.8652	26.7726	47.3506	121.496	151.795	73.615	73.4703	-1.5399	-1.69301	0.430945	-3.57331	0.000352497	0.00644527	hypothetical protein
CCM_01231	3509.16	1264.49	6379.87	88860.6	92528.7	827.086	18367.5	-2.63289	-4.03007	0.736612	-3.57432	0.00035114	0.00643267	pyruvate decarboxylase
CCM_01836	271.403	281.113	287.426	806.38	703.95	466.589	391.322	-1.17409	-1.23504	0.328407	-3.57511	0.000350083	0.00642552	mitochondrial DnaJ chaperone (Tim14), putative
CCM_06180	1167.25	1198.59	611.404	97.9806	108.154	292.295	1065.08	2.07226	2.57911	0.579401	3.57656	0.000348151	0.00640226	subtilisin, putative
CCM_04817	157.965	62.8127	273.304	22.5355	17.077	5.41287	54.7833	2.4806	3.45353	0.693316	3.57788	0.00034639	0.00638206	class V chitinase Chi100
CCM_00123	941.43	821.714	1264.34	2749.34	2194.39	1630.36	1209.8	-1.07294	-1.1184	0.299735	-3.57962	0.000344095	0.00636291	C6 transcription factor, putative
CCM_05286	180.229	132.833	133.745	29.3942	31.3078	76.8627	97.2185	1.54812	1.70387	0.43127	3.58968	0.000331085	0.00617087	ferulic acid esterase (FaeA), putative
CCM_03225	151.604	96.7933	149.528	577.106	1255.16	142.9	393.753	-1.95046	-2.31142	0.543165	-3.59092	0.000329513	0.00615346	hypothetical protein
CCM_02795	205.673	181.23	127.099	6.85864	38.8975	50.8809	113.379	2.00841	2.41294	0.559154	3.59187	0.000328316	0.00614302	NAD(P)-binding domain
CCM_02572	432.549	339.806	450.246	123.456	172.667	229.506	281.221	1.16061	1.21916	0.322408	3.59982	0.000318435	0.00598136	BTB/POZ fold domain containing protein
CCM_05192	618.078	545.75	605.589	3546.9	5833.68	1299.09	2501.91	-2.11092	-2.59354	0.58513	-3.6076	0.000309037	0.00581617	extracellular protein, putative
CCM_02146	154.785	212.122	88.8862	1093.46	615.719	8814.31	2005.58	-2.60529	-4.52935	0.722094	-3.60797	0.000308606	0.00581617	carboxypeptidase Y
CCM_01873	8.48135	10.2972	15.7835	59.7682	69.2566	31.3946	49.3188	-1.874	-2.20513	0.51906	-3.61037	0.000305756	0.00577699	fungal specific transcription factor, putative
CCM_09361	22.2635	35.0104	28.2442	49.9701	81.5899	94.1839	50.9737	-1.31151	-1.39824	0.363131	-3.61168	0.000304216	0.00575919	Cytochrome P450
CCM_06025	1396.24	427.332	1012.64	6843.95	20028.4	3934.07	9092.3	-2.45149	-3.4412	0.678308	-3.61412	0.000301366	0.00571646	GPI anchored cell wall protein, putative
CCM_09041	244.899	252.281	265.828	61.7278	57.8719	114.753	8327.99	1.51492	1.70534	0.41916	3.61419	0.000301285	0.00571646	AMP dependent CoA ligase, putative
CCM_05120	131.461	140.041	169.465	1432.48	1034.1	195.946	416.71	-2.11989	-2.59388	0.58582	-3.61868	0.000296113	0.00565019	40-residue YVTN family beta-propeller repeat protein
CCM_09646	1739.74	1644.46	1764.43	5183.17	5702.76	2221.44	2745.73	-1.27087	-1.34817	0.351026	-3.62044	0.000294097	0.00562285	hypothetical protein
CCM_02043	18.0229	10.2972	11.63	0	0.94872	4.33029	13.616	2.17968	2.97344	0.601898	3.62135	0.000293073	0.00561441	hypothetical protein
CCM_01753	709.253	731.099	731.026	263.568	279.872	369.157	501.348	1.18872	1.25102	0.327897	3.62528	0.000288646	0.00554063	RNA helicase/RNAse III, putative
CCM_05345	684.869	754.782	560.731	1606.88	1800.67	1058.76	1089.87	-1.10932	-1.15928	0.30583	-3.62724	0.000286463	0.00550969	MOSC domain containing protein
CCM_02175	46.6474	37.0698	34.0592	57.8086	93.9233	178.625	80.1682	-1.38417	-1.48842	0.381194	-3.63114	0.000282176	0.00543809	CaaX prenyl protease Ste24
CCM_07920	2.12034	4.11887	13.2914	243.972	276.078	1.08257	111.755	-2.65491	-4.72303	0.730079	-3.63648	0.000276394	0.00533734	hypothetical protein
CCM_06367	75.272	54.575	35.7206	16.6567	14.2308	14.0735	51.821	1.6613	1.87569	0.456722	3.63744	0.000275357	0.005328	hypothetical protein
CCM_03202	165.386	181.23	184.418	1460.89	1612.82	229.506	711.222	-2.14046	-2.63703	0.587937	-3.64063	0.000271975	0.00527314	pantothenate transporter
CCM_00258	1328.39	1075.02	1167.98	472.267	552.155	588.92	1048.63	1.09815	1.14651	0.301185	3.64611	0.000266237	0.0051723	DUF6 domain protein, putative
CCM_00072	1536.18	1865.85	1432.98	411.519	446.847	948.334	895.173	1.33271	1.42059	0.365292	3.64835	0.000263933	0.0051379	Cutinase palindrome-binding protein
CCM_07926	743.178	736.247	740.995	206.739	269.437	326.937	543.929	1.36971	1.4675	0.375198	3.65064	0.000261587	0.00510254	Methyltransferase type 11
CCM_07603	3.18051	1.02972	5.81498	37.2326	16.1282	19.4863	11.0624	-2.24028	-2.82496	0.612809	-3.65575	0.000256431	0.0050223	hypothetical protein
CCM_02797	32.8652	24.7132	29.0749	2.93942	1.89744	8.66059	12.8367	2.18481	2.70625	0.596463	3.66294	0.000249338	0.00489332	family S53 protease-like protein
CCM_07841	7089.35	6204.04	6358.27	900.442	1430.67	1907.49	3543.78	1.90798	2.21303	0.520523	3.66551	0.000246849	0.00485436	hypothetical protein
CCM_07152	495.099	509.71	480.982	150.89	196.385	348.589	376.987	1.05439	1.09605	0.287584	3.66638	0.000246013	0.00485436	Protein kinase-like domain
CCM_03455	80.5728	62.8127	65.6262	559.469	1195.39	44.3855	226.874	-2.37619	-3.10613	0.648045	-3.6667	0.000245697	0.00485436	hypothetical protein
CCM_06523	27.5644	50.4561	54.827	147.951	422.18	143.982	231.506	-2.01569	-2.4248	0.549211	-3.67017	0.000242392	0.0048258	mating-type protein MAT 1-1-1
CCM_03339	141.002	75.1693	99.6854	17.6365	27.5129	16.2386	78.1071	1.98081	2.36052	0.539438	3.67199	0.000240673	0.00480151	Beta-ketoacyl synthase
CCM_09227	148.424	184.319	113.808	43.1115	38.8975	90.9362	131.411	1.29026	1.37239	0.350588	3.68029	0.000232969	0.00466713	Fungal transcriptional regulatory protein
CCM_00162	87.994	86.4962	45.6892	437.973	193.539	152.643	151.707	-1.65442	-1.83574	0.449376	-3.6816	0.000231778	0.00465295	hypothetical protein
CCM_06410	415.586	393.352	299.887	4399.33	5494.99	272.808	1299.72	-2.41831	-3.19693	0.656529	-3.68349	0.000230066	0.00463789	iron-regulated transporter, putative
CCM_00181	1205.41	731.099	716.074	291.002	223.898	357.249	608.571	1.48132	1.60492	0.401555	3.68897	0.000225168	0.00457746	acetyltransferase, gnat family
CCM_01856	398.623	556.047	296.564	951.392	1017.03	1261.2	490.541	-1.29317	-1.36857	0.350028	-3.69449	0.000220331	0.0044886	NAD(P)-binding domain
CCM_05915	73.1516	74.1396	40.7049	182.244	203.026	148.313	143.304	-1.40458	-1.51017	0.379944	-3.6968	0.000218336	0.00445738	Carbohydrate-binding WSC
CCM_02253	293.667	417.035	458.553	1237.5	1042.64	826.003	688.378	-1.32467	-1.40913	0.358058	-3.69959	0.000215947	0.00441797	cell cycle inhibitor Nif1
CCM_00622	1395.18	1744.34	1202.04	203.8	244.77	657.122	850.371	1.75454	1.97379	0.473805	3.70308	0.000212996	0.00436688	5'-nucleotidase
CCM_03570	410.285	362.46	430.309	153.83	119.539	259.818	380.615	1.12516	1.17633	0.303695	3.70489	0.000211481	0.00434505	hypothetical protein
CCM_08319	190.83	144.16	99.6854	34.2932	50.2822	63.8718	113.068	1.43615	1.55012	0.387133	3.7097	0.000207504	0.00427245	oxidoreductase, zinc-binding dehydrogenase family, putative
CCM_08718	137.822	77.2287	71.4412	15.6769	21.8206	41.1378	80.3887	1.67062	1.86928	0.450273	3.71024	0.000207062	0.00427245	metal ion resistance protein/transporter (Zrc1), putative
CCM_04399	37.1059	42.2184	28.2442	257.689	147.052	64.9544	72.3242	-1.86788	-2.12959	0.503035	-3.71322	0.000204642	0.00423162	hypothetical protein
CCM_09346	284.125	374.817	187.741	3074.63	10871.4	197.028	2351.98	-2.64694	-4.06228	0.712679	-3.71407	0.00020395	0.00422637	Beta-ketoacyl synthase
CCM_06077	108.137	120.477	123.776	505.58	693.514	168.881	252.792	-1.74421	-1.95697	0.469511	-3.71495	0.000203245	0.00422084	hypothetical protein
CCM_00989	505.701	378.936	500.089	3044.26	2407.85	722.076	1193.88	-1.87681	-2.15666	0.505065	-3.71598	0.00020242	0.00421279	hypothetical protein
CCM_02163	1242.52	1389.09	1361.54	3547.88	3921.06	1771.09	2638.39	-1.15609	-1.21045	0.310763	-3.72018	0.000199083	0.00416442	inorganic phosphate transporter
CCM_01623	572.491	490.145	593.128	4478.69	3533.03	441.69	1184.95	-2.00973	-2.35205	0.539445	-3.72554	0.000194895	0.00410045	sphinganine hydroxylase Sur2, putative
CCM_08634	390.142	766.109	547.439	54.8691	64.513	147.23	435.33	2.15667	2.67698	0.578822	3.72596	0.000194574	0.00410045	galactose-1-phosphate uridylyltransferase
CCM_04009	738.938	670.345	992.701	369.387	291.257	332.35	678.156	1.21173	1.2748	0.324997	3.72843	0.000192676	0.00407155	glycosyl hydrolase, family 92 protein
CCM_06034	109.197	123.566	82.2405	400.741	407.95	156.973	167.803	-1.4969	-1.6183	0.401269	-3.73041	0.00019117	0.00404861	hypothetical protein
CCM_04514	22.2635	22.6538	24.0906	2.93942	6.64104	6.49544	4584.15	1.59457	2.10789	0.425798	3.7449	0.000180468	0.00383883	GATA transcription factor LreA
CCM_09398	32.8652	67.9613	14.1221	3.91922	0.94872	0	15.0251	2.72064	4.54167	0.725335	3.75087	0.000176221	0.00375678	hypothetical protein
CCM_08916	232.177	419.095	100.516	25.475	27.5129	82.2756	100.535	2.09199	2.47696	0.557478	3.75259	0.000175017	0.00373939	chitinase 1 precursor, putative
CCM_01705	3927.93	3378.5	4995.9	26017.8	20479.1	7642.97	7616.73	-1.88306	-2.13775	0.501597	-3.75414	0.000173941	0.00372465	nonribosomal siderophore peptide synthase
CCM_04282	425.128	255.37	338.93	1142.45	1120.44	654.957	507.265	-1.41728	-1.5174	0.37727	-3.75669	0.000172178	0.00370101	Bis(5'-adenosyl)-triphosphatase
CCM_07635	206.733	282.142	279.95	100.92	122.385	124.496	184.835	1.10033	1.14545	0.29289	3.75681	0.000172091	0.00370101	oryzin precursor
CCM_08779	368.939	360.401	251.706	1588.27	2227.59	683.104	729.179	-1.91347	-2.19759	0.508782	-3.7609	0.000169306	0.00366614	siderochrome-iron transporter (Sit1), putative
CCM_00843	95.4152	134.893	269.151	1595.12	1466.72	418.956	432.392	-2.27545	-2.80012	0.60481	-3.76226	0.000168385	0.00365441	MFS drug transporter, putative
CCM_07235	142.063	83.407	147.867	746.612	1221.95	195.946	374.547	-2.11069	-2.5353	0.560768	-3.76393	0.000167265	0.00363831	hypothetical protein
CCM_03091	77.3923	87.5259	101.347	354.69	260.898	165.634	137.087	-1.44686	-1.55206	0.382989	-3.77781	0.000158212	0.00346484	hypothetical protein
CCM_06531	1380.34	1410.71	1705.45	3981.93	3255.06	2634.98	1997.03	-1.09145	-1.13443	0.28879	-3.7794	0.000157209	0.00345072	hypothetical protein
CCM_07072	1327.33	1347.9	764.255	641.773	398.462	551.03	781.492	1.07154	1.1117	0.281823	3.80218	0.000143426	0.00317713	ferric reductase transmembrane component, putative
CCM_07480	1038.97	784.644	851.48	9009.32	9258.56	1547	3016.98	-2.30703	-2.88896	0.60674	-3.80233	0.00014334	0.00317713	GMC oxidoreductase, putative
CCM_03240	61.4898	58.6938	47.3506	152.85	149.898	185.12	149.864	-1.43535	-1.54394	0.377103	-3.80626	0.000141084	0.0031397	UV-damage endonuclease
CCM_01341	416.646	289.35	1551.77	6145.34	3459.98	3599.56	1728.15	-2.14095	-2.54767	0.562381	-3.80693	0.000140704	0.00313847	Zinc/iron permease
CCM_03541	2.12034	1.02972	0	47.0307	36.0514	3.24772	30.9523	-2.73144	-4.8486	0.717352	-3.80768	0.000140278	0.00313711	Phenolic acid decarboxylase, bacterial
CCM_07740	991.258	1219.18	809.113	138.153	189.744	486.075	547.904	1.70815	1.89208	0.448001	3.81282	0.000137389	0.00308597	hypothetical protein
CCM_09518	351.976	368.638	451.907	969.028	1023.67	1688.81	680.182	-1.52601	-1.65025	0.399442	-3.82034	0.000133265	0.00300034	carboxylic acid transport protein
CCM_00601	474.956	611.652	380.466	1115.02	1147	1291.51	995.698	-1.2165	-1.27679	0.317869	-3.82705	0.000129687	0.00292662	hypothetical protein
CCM_01147	24.3839	31.9212	54.827	183.224	239.077	200.276	157.055	-2.08147	-2.4816	0.543453	-3.83008	0.000128101	0.00290174	glycosyl transferase
CCM_05273	1130.14	956.607	1392.27	7139.85	7159.04	2291.81	2529.26	-1.96658	-2.25358	0.512487	-3.83734	0.000124374	0.00282658	Monooxygenase
CCM_05055	244.899	215.211	353.883	1007.24	630.899	687.434	522.865	-1.41623	-1.51353	0.368855	-3.83954	0.000123265	0.002808	calcium ion transporter Vcx1, putative
CCM_02348	768.622	713.593	1039.22	3177.51	3575.73	1024.11	2024.11	-1.50467	-1.62492	0.391651	-3.84186	0.000122107	0.00278822	membrane bound C2 domain-containing protein
CCM_06405	962.633	984.409	677.03	132.274	102.462	381.066	420.027	1.85676	2.09226	0.483063	3.84372	0.000121185	0.00277372	hypothetical protein
CCM_06097	231.117	292.439	208.509	99.9402	93.9233	125.578	192.596	1.14728	1.19698	0.298473	3.84383	0.000121131	0.00277372	hypothetical protein
CCM_04698	25.4441	33.9806	31.5671	332.154	301.693	171.047	124.954	-2.43568	-3.14473	0.63179	-3.8552	0.000115635	0.00265933	hypothetical protein
CCM_06449	351.976	376.876	240.076	70.546	83.4874	153.725	299.813	1.528	1.65593	0.39623	3.85635	0.000115091	0.00265316	hypothetical protein
CCM_07071	962.633	1102.83	613.896	327.255	254.257	493.653	565.323	1.25405	1.31766	0.324301	3.86693	0.000110213	0.00255907	pregnancy-associated glycoprotein 2 precursor
CCM_08377	18026.1	19945.6	15719.6	3361.71	3108.01	5013.4	6218.65	1.96251	2.22518	0.5074	3.86777	0.000109834	0.00255643	hypothetical protein
CCM_03612	101.776	123.566	161.989	767.188	618.565	272.808	331.747	-1.85561	-2.09753	0.479627	-3.86885	0.000109348	0.00255127	hypothetical protein
CCM_01589	1576.47	1958.52	1664.75	677.046	721.976	1070.66	1306.37	1.03915	1.07445	0.268378	3.87195	0.000107969	0.00252523	lectin family integral membrane protein, putative
CCM_05498	942.49	1132.69	1077.43	3866.31	3538.73	1580.56	1581.5	-1.41786	-1.51111	0.36564	-3.87774	0.000105431	0.00247788	NADH-cytochrome b5 reductase
CCM_05900	841.774	566.344	1066.63	2396.61	2817.7	1266.61	1348.51	-1.3148	-1.38868	0.338808	-3.88068	0.000104165	0.00245411	C2H2 transcription factor, putative
CCM_07200	153.724	126.655	211.001	1.95961	17.077	49.7984	109.458	2.29124	2.84275	0.590261	3.88175	0.000103707	0.00244932	hypothetical protein
CCM_07615	1426.99	1173.88	1339.11	8640.91	8156.15	1480.96	2539.94	-1.94481	-2.21388	0.500659	-3.88449	0.000102546	0.00242785	monosaccharide-P-dolichol utilization protein, putative
CCM_01875	812.089	1223.3	787.515	194.002	141.359	464.424	746.613	1.65683	1.82044	0.426172	3.8877	0.000101198	0.00240713	von Willebrand factor, type A
CCM_00607	30.7449	75.1693	32.3978	1.95961	5.69232	9.74316	51.5579	2.31844	3.0013	0.596228	3.88851	0.000100861	0.00240569	Cytochrome P450
CCM_06008	167.507	140.041	167.804	336.073	438.309	241.414	261.965	-1.05887	-1.09601	0.271989	-3.89305	9.89909e-05	0.00236694	hypothetical protein
CCM_08873	10893.2	10368.2	12590.3	33956.2	37254.3	19439.8	17990	-1.34303	-1.42108	0.344653	-3.89675	9.74904e-05	0.00233686	Plasma membrane ATPase (Proton pump)
CCM_00037	301.088	251.251	167.804	811.279	620.463	518.553	387.358	-1.35795	-1.43885	0.348275	-3.89906	9.65655e-05	0.00232046	cell surface protein (Mas1)
CCM_05467	1834.09	1620.77	1747.82	1029.78	745.694	588.92	958.42	1.09709	1.13755	0.281297	3.9001	9.61538e-05	0.00231634	keratin-associated protein 5-5, putative
CCM_07694	369.999	243.013	284.934	960.21	1135.62	491.488	525.519	-1.43128	-1.52727	0.366695	-3.90319	9.49324e-05	0.00229491	Fungal transcriptional regulatory protein
CCM_00259	28144.3	22757.8	20526.9	8903.5	6845.02	5648.87	11751.1	1.60195	1.73906	0.409885	3.9083	9.2948e-05	0.00226173	hypothetical protein
CCM_06662	654.124	653.87	527.502	1291.38	1562.54	1202.74	1010.93	-1.10288	-1.14459	0.282011	-3.91078	9.19987e-05	0.0022443	diacylglycerol O-acyltransferase 2A
CCM_08449	550.228	526.185	625.526	2138.92	2153.59	705.838	1250.29	-1.45226	-1.55429	0.371268	-3.91162	9.1681e-05	0.00224223	hypothetical protein
CCM_00186	24.3839	41.1887	34.0592	3.91922	8.53848	14.0735	20.0901	1.73494	1.92535	0.443424	3.91259	9.13109e-05	0.00223886	sugar transporter, putative
CCM_01838	463.294	479.848	519.195	1809.7	1981.88	659.287	722.128	-1.49745	-1.60588	0.382106	-3.91894	8.89381e-05	0.00218624	hypothetical protein
CCM_04405	0	3.08915	2.49214	19.5961	9.4872	61.7067	12.3612	-2.70041	-3.99652	0.688319	-3.92319	8.73837e-05	0.00215353	hypothetical protein
CCM_02500	2633.46	2130.48	2604.28	878.886	903.182	1477.71	2016.65	1.13189	1.17686	0.288349	3.92542	8.65802e-05	0.00214255	ribose-phosphate pyrophosphokinase
CCM_09556	1372.92	975.141	1141.4	231.234	195.436	570.516	776.496	1.65351	1.80786	0.42067	3.93066	8.47147e-05	0.00210933	hypothetical protein
CCM_09045	45.5873	48.3967	63.1341	970.008	655.566	31.3946	219.939	-2.5613	-3.39804	0.651453	-3.93167	8.43561e-05	0.00210584	MFS transporter, putative
CCM_05412	767.562	1136.81	1275.97	351.75	426.924	640.883	986.88	1.12082	1.16472	0.284971	3.9331	8.38563e-05	0.0020988	ethylene receptor
CCM_07483	1518.16	1190.35	2379.99	19702.9	20424	979.729	4406.87	-2.43571	-3.01402	0.618343	-3.93909	8.17923e-05	0.00205784	coproporphyrinogen III oxidase
CCM_02493	346.675	360.401	431.97	1186.55	949.669	496.901	595.327	-1.1608	-1.20877	0.294484	-3.9418	8.08712e-05	0.00203999	amine oxidase
CCM_02565	5081.39	5886.89	4557.29	337.053	423.129	1649.84	2937.45	2.22828	2.68774	0.565146	3.94284	8.05221e-05	0.00203651	hypothetical protein
CCM_09348	397.563	372.757	398.742	1210.06	932.592	667.948	583.965	-1.21134	-1.26566	0.307125	-3.94415	8.00844e-05	0.00203077	ADF-like domain-containing protein
CCM_03275	1823.49	2134.6	2261.2	31736.9	44620.2	2745.41	13976.9	-2.64549	-3.6689	0.670613	-3.94488	7.98393e-05	0.0020299	peroxiredoxin-5, putative
CCM_06020	33.9254	43.2481	37.382	212.618	462.975	133.157	227.891	-2.27601	-2.82006	0.576224	-3.94988	7.81913e-05	0.00199326	Peptidase A1
CCM_05393	614.898	682.702	622.203	1706.82	1924	1201.66	911.905	-1.26927	-1.33196	0.321322	-3.95015	7.8102e-05	0.00199326	xylitol dehydrogenase XdhB, putative
CCM_00439	138.882	109.15	105.5	5.87884	23.718	43.3029	91.4384	1.97475	2.28365	0.499817	3.95094	7.78445e-05	0.00199326	hypothetical protein
CCM_05388	5153.48	5210.37	4699.34	21690.9	17989.6	7848.66	8172.19	-1.54013	-1.65781	0.389698	-3.95211	7.74636e-05	0.00199326	aspartate aminotransferase
CCM_03479	263.982	260.518	206.017	535.954	596.745	653.874	554.595	-1.23235	-1.29094	0.311796	-3.95241	7.73683e-05	0.00199326	hypothetical protein
CCM_09296	7.42118	2.05943	4.98427	511.459	853.848	10.8257	234.745	-2.96005	-6.57264	0.748141	-3.95654	7.60421e-05	0.00196974	hypothetical protein
CCM_08838	805.728	365.549	2064.32	16776.2	13402.6	3399.28	4065.07	-2.5726	-3.37527	0.650031	-3.95766	7.56883e-05	0.00196586	hypothetical protein
CCM_01032	920.227	814.506	963.626	2470.09	2276.93	1274.19	1242.13	-1.11626	-1.15802	0.281901	-3.95975	7.5027e-05	0.00195395	COP9 signalosome complex subunit 12
CCM_08243	396.503	255.37	323.978	73.4855	72.1027	101.762	182.568	1.78552	1.98092	0.450767	3.96107	7.46137e-05	0.00194845	mitochondrial chaperone bcs1, putative
CCM_02188	566.13	640.484	553.254	2998.21	3257.9	830.334	1306.57	-1.80648	-2.00973	0.455589	-3.96517	7.33452e-05	0.00192053	protein kinase domain-containing protein
CCM_07692	744.239	731.099	877.232	2694.47	2066.31	1051.18	995.956	-1.24655	-1.30475	0.313815	-3.97223	7.12036e-05	0.00186953	hypothetical protein
CCM_09466	16.9627	26.7726	33.2285	131.294	88.231	58.459	43.8502	-1.69353	-1.84645	0.426065	-3.97483	7.04303e-05	0.00185428	hypothetical protein
CCM_02125	235.357	164.755	147.036	479.125	1623.26	407.048	779.934	-1.92651	-2.19815	0.484122	-3.97939	6.90914e-05	0.00182401	hypothetical protein
CCM_04949	10537	9924.41	6962.2	1350.17	1631.8	3975.21	8115.08	1.77924	1.97892	0.446728	3.98283	6.80996e-05	0.00180277	ubiquitin fusion degradation protein (Ufd1), putative
CCM_06769	10781.9	9318.93	11365.8	3345.06	2724.72	3662.35	4909.96	1.5712	1.69302	0.394336	3.98443	6.76429e-05	0.00179869	dimethylaniline monooxygenase, putative
CCM_09215	136.762	146.22	226.784	60.748	47.436	61.7067	95.8912	1.48671	1.58812	0.372983	3.98598	6.72018e-05	0.00179378	sugar transporter STL1
CCM_03337	1357.02	952.488	961.134	10277.2	20161.3	1276.35	4743.64	-2.52929	-3.27755	0.634079	-3.98891	6.63773e-05	0.0017767	stress responsive A/B barrel domain protein
CCM_01655	911.745	886.586	1082.42	8018.73	6680.89	1106.39	1966.28	-2.11966	-2.45594	0.531169	-3.99056	6.59173e-05	0.0017693	inositolphosphorylceramide-B C-26 hydroxylase
CCM_05452	107.077	70.0207	120.453	19.5961	27.5129	14.0735	87.0289	1.97942	2.27891	0.495358	3.99594	6.4438e-05	0.00173929	hypothetical protein
CCM_07685	408.165	438.659	766.747	5619.19	4772.06	348.589	1226.59	-2.29216	-2.73445	0.573596	-3.99612	6.43896e-05	0.00173929	oxidoreductin
CCM_03374	1048.51	601.354	979.409	7291.72	7685.58	2645.81	3444.97	-2.26852	-2.74472	0.567515	-3.99729	6.40716e-05	0.00173929	hypothetical protein
CCM_08839	147092	116130	162353	400601	452758	300675	213848	-1.36228	-1.4392	0.340622	-3.99938	6.35086e-05	0.00173362	hypothetical protein
CCM_05726	1067.59	763.02	1562.57	18852.4	19622.4	886.627	4051.08	-2.68281	-3.53603	0.670309	-4.00234	6.27192e-05	0.00171694	MFS monosaccharide transporter, putative
CCM_07986	578.852	469.551	490.951	185.183	266.59	259.818	417.148	1.07642	1.1132	0.268308	4.0119	6.02331e-05	0.00166138	hypothetical protein
CCM_08021	66.7906	82.3773	81.4098	664.309	548.36	177.542	191.359	-2.20279	-2.5919	0.547943	-4.0201	5.81745e-05	0.00161083	late sexual development protein
CCM_07716	306.389	297.588	276.627	2191.83	2262.7	662.535	760.143	-2.16996	-2.53889	0.538573	-4.02909	5.59941e-05	0.00155493	6-phosphogluconate dehydrogenase
CCM_08953	128.28	102.972	126.268	421.317	466.77	152.643	189.545	-1.45002	-1.54206	0.359788	-4.0302	5.57305e-05	0.00155208	hypothetical protein
CCM_09321	1512.86	1887.47	1346.58	37.2326	27.5129	254.405	882.39	2.71924	3.89586	0.67325	4.03898	5.36846e-05	0.00149943	hypothetical protein
CCM_03535	68.911	46.3372	78.9176	0.979806	16.1282	14.0735	42.0045	2.2103	2.64209	0.547052	4.04038	5.33654e-05	0.00149485	Fungal transcriptional regulatory protein
CCM_03159	683.809	379.965	1342.43	7008.55	4879.27	3293.19	1857.89	-2.24951	-2.65719	0.556378	-4.04313	5.27431e-05	0.00148173	hypothetical protein
CCM_00770	212.034	76.199	397.911	10546.6	9898.95	252.24	2480.97	-2.98895	-4.91453	0.736691	-4.05727	4.96497e-05	0.001403	glucan 1,3-beta-glucosidase precursor
CCM_02839	1407.9	2032.66	1259.36	73.4855	92.0258	436.277	726.117	2.40353	2.96613	0.591573	4.06295	4.84564e-05	0.00137331	cytochrome P450, putative
CCM_05374	15.9025	18.5349	28.2442	49.9701	65.4617	55.2112	41.9835	-1.35217	-1.42838	0.332719	-4.06399	4.82415e-05	0.00137331	Protein kinase-like domain
CCM_08000	10.6017	3.08915	22.4292	94.0614	133.77	71.4498	52.2312	-2.42806	-3.03521	0.596739	-4.06888	4.72395e-05	0.00135074	hypothetical protein
CCM_03289	196.131	235.805	178.603	55.8489	105.308	106.092	185.832	1.14718	1.19209	0.281618	4.07351	4.63094e-05	0.00132809	Na/K ATPase alpha 1 subunit, putative
CCM_03457	108.137	131.804	103.839	786.784	632.796	1518.85	702.217	-2.44406	-3.09558	0.599917	-4.07399	4.62137e-05	0.00132809	putative glutathione-dependent formaldehyde-activating protein
CCM_02089	189.77	132.833	206.017	516.358	519.899	299.873	324.891	-1.27636	-1.33722	0.313233	-4.07481	4.60514e-05	0.00132809	transmembrane protein, putative
CCM_02013	13.7822	8.23773	7.47641	57.8086	61.6668	30.3121	29.6748	-2.04529	-2.35712	0.501772	-4.07613	4.57922e-05	0.00132509	hypothetical protein
CCM_07170	6551.84	5819.96	6138.96	1679.39	1395.57	1997.35	4080.36	1.71054	1.86769	0.419597	4.07664	4.56909e-05	0.00132509	acyl-CoA dehydrogenase
CCM_07937	562.95	491.175	637.156	2722.88	2151.7	792.444	906.541	-1.61714	-1.74443	0.396122	-4.08243	4.4568e-05	0.00130139	mevalonate kinase
CCM_09638	14.8424	30.8915	24.9214	97.9806	189.744	145.065	101.28	-2.20203	-2.61341	0.537842	-4.09419	4.23643e-05	0.0012408	malate dehydrogenase
CCM_02666	4454.83	4408.22	4513.26	13395.9	11226.2	7357.17	7457.19	-1.20731	-1.25748	0.294839	-4.09482	4.22494e-05	0.0012408	hypothetical protein
CCM_02686	5034.74	3341.43	3453.27	1452.07	1386.08	1741.86	2472.14	1.30507	1.36897	0.318673	4.09534	4.21547e-05	0.0012408	phosphoribosylaminoimidazole-succinocarboxamide synthase
CCM_07160	1100.46	1030.75	1115.65	2846.34	2628.9	1530.76	1414.68	-1.07522	-1.10966	0.262386	-4.09784	4.17015e-05	0.00123642	short chain dehydrogenase/reductase family protein
CCM_03537	5290.24	1163.58	11658.2	136.193	253.308	63.8718	3569.81	2.97052	5.31983	0.724691	4.09901	4.14917e-05	0.001234	Hydrophobin 2
CCM_04344	1049.57	845.397	1046.7	3195.15	2438.21	1557.82	1622.16	-1.23581	-1.28962	0.30141	-4.10008	4.13008e-05	0.00123212	SNF2 family helicase/ATPase, putative
CCM_07717	673.207	382.025	495.104	19700	10376.2	606.241	3110.02	-2.94811	-4.30678	0.718584	-4.10266	4.0843e-05	0.00122225	monooxygenase, putative
CCM_03605	91.1745	73.1099	155.343	440.913	296.001	442.772	178.806	-1.72614	-1.88099	0.42047	-4.10526	4.03861e-05	0.00121234	ATP-binding cassette transporter, putative
CCM_03595	188.71	90.615	296.564	13.7173	13.2821	30.3121	1529.95	2.42145	3.33382	0.589562	4.10719	4.00494e-05	0.00120599	amino acid/polyamine transporter I
CCM_06700	425.128	319.212	493.443	5022.49	3770.21	659.287	1415.03	-2.40009	-2.93278	0.583997	-4.10976	3.96069e-05	0.0011964	Siderophore biosynthesis protein
CCM_04265	1463.03	1211.98	2039.4	30010.5	26453.2	1095.56	6237.55	-2.73989	-3.60987	0.666231	-4.11252	3.9137e-05	0.00118593	C-4 methylsterol oxidase, variant
CCM_09555	1791.69	1387.03	531.656	42.1317	52.1796	201.359	593.419	2.69085	3.65047	0.654252	4.11286	3.90789e-05	0.00118593	hypothetical protein
CCM_02383	884.181	830.981	1372.34	6493.17	6148.65	4649.65	4070.36	-2.13321	-2.48543	0.518581	-4.11355	3.89626e-05	0.00118593	WSC domain protein
CCM_06422	708.193	640.484	639.648	5080.29	5235.99	702.59	1431.43	-2.14377	-2.47042	0.521028	-4.1145	3.88012e-05	0.00118593	coenzyme Q biosynthesis protein Coq4
CCM_01802	278.824	209.032	215.154	81.3239	56.9232	107.175	175.217	1.43264	1.52017	0.34816	4.11489	3.8737e-05	0.00118593	TodF product hydratase, putative
CCM_07505	414.526	424.243	520.026	2120.3	1128.03	920.187	974.931	-1.5134	-1.61699	0.367562	-4.11741	3.83154e-05	0.00117958	Rhodanese-like protein
CCM_04036	4374.26	3443.37	4987.59	1517.72	1273.18	1818.72	2901.28	1.39563	1.47413	0.338259	4.12591	3.69266e-05	0.00114046	ribonucleoprotein
CCM_04870	4.24068	2.05943	10.7993	66.6268	77.795	17.3212	22.7653	-2.54143	-3.21425	0.615144	-4.13145	3.60489e-05	0.00112054	hypothetical protein
CCM_03028	368.939	286.261	294.072	1668.61	2304.44	396.222	747.713	-1.96046	-2.20279	0.472417	-4.14985	3.32697e-05	0.00104087	plasma membrane channel protein (Aqy1), putative
CCM_05832	113.438	107.091	241.737	1292.36	2834.78	251.157	608.903	-2.56605	-3.24282	0.617915	-4.15276	3.28484e-05	0.00103103	cAMP-independent regulatory protein pac2
CCM_06664	9079.29	10528.9	11860.9	35936.3	24489.3	29014	16023.7	-1.42613	-1.50697	0.341797	-4.17244	3.01356e-05	0.000948975	SUN domain-containing protein
CCM_05543	12050.9	9230.38	11131.5	3745.8	3252.21	3950.31	6767.59	1.47483	1.56587	0.353107	4.17673	2.95728e-05	0.000934307	bifunctional purine biosynthesis protein
CCM_08078	412.406	384.084	475.167	924.937	795.027	938.591	687.06	-1.03385	-1.06322	0.247146	-4.18316	2.87483e-05	0.000911247	hypothetical protein
CCM_04518	1174.67	1152.25	1282.62	8732.03	9344.89	1091.23	2677.55	-2.10981	-2.40883	0.503307	-4.1919	2.76629e-05	0.000879734	catabolite repression protein creC
CCM_02699	146.303	140.041	93.0397	351.75	351.975	237.084	221.128	-1.25925	-1.31391	0.300269	-4.19375	2.74381e-05	0.000875474	allantoate permease, putative
CCM_01405	439.97	424.243	348.068	1471.67	1033.16	857.398	628.174	-1.39756	-1.4722	0.332389	-4.20458	2.61569e-05	0.00084297	Hly-III related protein
CCM_06213	195.071	181.23	539.132	3113.82	4115.55	2134.83	1550.92	-2.60197	-3.35407	0.618665	-4.20578	2.60178e-05	0.000841301	galactose oxidase precursor
CCM_01369	160.085	132.833	197.709	532.035	489.54	305.286	375.574	-1.36313	-1.43432	0.324066	-4.20633	2.59546e-05	0.000841301	hypothetical protein
CCM_08145	32.8652	51.4858	36.5513	152.85	129.975	87.6884	95.9912	-1.51698	-1.61832	0.360014	-4.21367	2.51259e-05	0.000817951	Glyoxalase/bleomycin resistance protein/dioxygenase
CCM_05563	695.471	760.96	935.382	233.194	249.513	250.074	373.869	1.59522	1.70687	0.378038	4.21973	2.44599e-05	0.000798968	protease inhibitor (Tfs1), putative
CCM_04449	2419.31	2558.85	2400.76	25304.5	35893.9	3228.23	10221.7	-2.51967	-3.12619	0.597065	-4.2201	2.44197e-05	0.000798968	fumarylacetoacetase
CCM_06012	2295.27	2350.84	2185.6	114.637	136.616	665.783	1207.54	2.39315	2.89783	0.566752	4.22257	2.4153e-05	0.00079433	eukaroytic elongation factor 2 kinase
CCM_02113	189.77	121.507	211.001	565.348	622.36	321.524	364.804	-1.44619	-1.53025	0.341835	-4.23067	2.32992e-05	0.000774177	ADAM 8 precursor
CCM_01591	9.54152	6.1783	12.4607	82.3037	60.7181	28.1469	38.2443	-2.20269	-2.59393	0.520195	-4.23435	2.29209e-05	0.000764243	Protein kinase-like domain
CCM_04985	2711.91	2493.97	3455.76	394.862	302.642	545.617	2659.4	2.33485	2.80085	0.551035	4.23722	2.26309e-05	0.000757191	ABC multidrug transporter, putative
CCM_01537	689.11	432.481	1104.02	4276.85	3700.96	1200.57	1294.65	-1.86044	-2.04372	0.437097	-4.25637	2.07777e-05	0.000697608	ZIP metal ion transporter, putative
CCM_06063	1441.83	1571.35	1924.76	397.801	334.898	577.012	656.131	1.76438	1.91503	0.414442	4.25725	2.06956e-05	0.000697282	phosphatidylserine decarboxylase family protein
CCM_02723	100.716	189.468	107.162	486.964	335.847	346.423	223.743	-1.47242	-1.55833	0.345809	-4.2579	2.06361e-05	0.000697282	Major facilitator superfamily transporter
CCM_04443	911.745	751.693	827.389	9697.14	8400.92	718.829	2527.8	-2.42741	-2.91736	0.569495	-4.2624	2.02246e-05	0.000686212	sodium/calcium transporter, putative
CCM_07541	96.4754	95.7636	88.0555	256.709	271.334	145.065	183.861	-1.21816	-1.26638	0.285525	-4.26639	1.98665e-05	0.000676445	Sir2 family transcriptional regulator, putative
CCM_06538	163.266	123.566	111.315	479.125	740.002	479.58	350.531	-1.89114	-2.094	0.443206	-4.26695	1.98168e-05	0.000676445	multidrug resistance-associated protein, putative
CCM_02115	7.42118	18.5349	20.7678	150.89	769.412	23.8166	114.224	-3.00301	-4.33387	0.702425	-4.2752	1.90965e-05	0.000657192	hypothetical protein
CCM_02697	198.252	172.992	186.91	37.2326	43.6411	88.771	126.547	1.60682	1.72265	0.375541	4.27869	1.87994e-05	0.000649288	tyrosinase precursor
CCM_06764	663.666	512.799	938.704	123.456	72.1027	160.221	331.207	2.22292	2.57263	0.519322	4.28043	1.86531e-05	0.000647013	RNA binding protein MSSP-2
CCM_01374	627.62	525.155	578.175	1522.62	1540.72	783.783	855.909	-1.11708	-1.15259	0.260804	-4.28324	1.84195e-05	0.000643081	hypothetical protein
CCM_02213	991.258	906.15	1085.74	3160.85	3161.14	1312.08	1570.01	-1.29867	-1.35564	0.302998	-4.28606	1.81869e-05	0.000639593	Zinc finger domain-containing protein, C2H2, LYAR-type
CCM_06686	1641.14	1648.58	1786.03	7680.7	8192.2	2368.67	3035.29	-1.7084	-1.84556	0.397973	-4.29276	1.76467e-05	0.000625159	DUF887 domain-containing protein
CCM_02405	3161.42	2506.33	1935.56	12966.8	15505.9	3556.25	5218.74	-1.88365	-2.07476	0.438632	-4.29437	1.7519e-05	0.000622926	Fatty acid hydroxylase
CCM_07998	159.025	205.943	171.127	45.0711	58.8206	75.7801	134.471	1.48842	1.57913	0.346436	4.29638	1.73608e-05	0.000619587	fungal specific transcription factor
CCM_01368	350.916	325.39	400.403	3195.15	4277.78	697.177	1285.86	-2.43345	-2.92368	0.56585	-4.30052	1.70397e-05	0.000610389	asparaginyl-tRNA synthetase Slm5, putative
CCM_02301	4396.52	4589.45	5327.36	18020.6	15505.9	15499.2	10760	-1.65239	-1.77616	0.383874	-4.30451	1.67353e-05	0.000601722	hypothetical protein
CCM_01825	22.2635	31.9212	18.2757	155.789	101.513	79.0278	73.5672	-1.97978	-2.21981	0.459508	-4.30847	1.64384e-05	0.00059401	tripeptidyl peptidase SED3
CCM_01643	552.348	889.675	930.397	6360.9	3943.83	2501.83	1579.78	-2.1483	-2.43236	0.498095	-4.31304	1.61026e-05	0.000587745	penicillopepsin
CCM_07099	124.04	150.339	153.682	1274.73	1191.59	768.627	593.012	-2.41897	-2.9177	0.56079	-4.31351	1.60683e-05	0.000587745	WSC domain-containing protein
CCM_04397	1609.34	1665.05	1538.48	16743.9	32371.3	1798.15	7357.39	-2.67541	-3.40309	0.619679	-4.31741	1.5787e-05	0.000580625	homogentisate 1,2-dioxygenase
CCM_06331	2180.77	2469.26	2838.54	6064.02	8047.04	3724.05	3063.37	-1.20798	-1.25193	0.279237	-4.32602	1.51831e-05	0.00056111	Protein kinase-like domain
CCM_05555	537.506	631.216	681.184	2299.6	2657.36	1002.46	1042.89	-1.58345	-1.68768	0.365235	-4.33543	1.45475e-05	0.000541233	60S ribosomal protein L19
CCM_00602	399.684	371.728	477.659	941.594	827.284	857.398	577.295	-1.04359	-1.07137	0.240236	-4.34404	1.39889e-05	0.000522469	zinc finger protein, putative
CCM_09526	1069.71	1210.95	1751.97	10143	7591.66	3008.47	2750.9	-2.10369	-2.36275	0.483337	-4.35243	1.34637e-05	0.000504809	lanosterol synthase
CCM_07587	65.7305	109.15	80.5791	362.528	407.95	151.56	404.763	-1.70774	-1.85268	0.391272	-4.36458	1.27365e-05	0.000479411	C6 zinc finger domain protein
CCM_00844	237.478	208.003	819.913	7273.1	3233.24	2933.77	1445.05	-2.72192	-3.4084	0.623432	-4.36602	1.26529e-05	0.000478131	cysteine synthase B
CCM_00465	76.3322	43.2481	63.1341	223.396	198.282	118	152.086	-1.47734	-1.5637	0.337863	-4.37259	1.22782e-05	0.000465798	hypothetical protein
CCM_00375	544.927	456.164	912.122	3016.82	1302.59	3279.11	1097.45	-1.82761	-1.98921	0.417355	-4.37903	1.1921e-05	0.000454033	putative allantoate permease of the major facilitator superfamily
CCM_06471	617.018	295.529	256.69	27.4346	30.359	45.4681	693.491	2.66357	3.5021	0.606927	4.38862	1.14072e-05	0.000436189	zinc-binding dehydrogenase family oxidoreductase, putative
CCM_05301	25.4441	39.1292	22.4292	100.92	102.462	135.322	96.6732	-1.79555	-1.96465	0.408981	-4.39029	1.13199e-05	0.000434577	pathway-specific nitrogen regulator
CCM_07948	913.866	908.21	2818.61	9248.39	6474.07	8501.45	2758.06	-2.12683	-2.38377	0.483822	-4.39588	1.10324e-05	0.000425233	CobW domain protein
CCM_00711	79.5127	114.299	102.178	809.32	976.233	478.497	704.372	-2.43791	-2.93519	0.553274	-4.40633	1.05134e-05	0.000406858	DUF221 domain protein, putative
CCM_03515	998.679	893.794	881.385	3031.52	2556.8	1388.94	1963.17	-1.27923	-1.331	0.28999	-4.41129	1.02756e-05	0.000399258	GABA permease, putative
CCM_09234	682.749	639.454	952.827	5731.87	7649.53	17076.5	6833.73	-2.80689	-3.74278	0.635964	-4.4136	1.01665e-05	0.000396616	hypothetical protein
CCM_00570	96.4754	77.2287	62.3034	13.7173	11.3846	32.4772	43.7608	1.86725	2.04496	0.423047	4.41381	1.01567e-05	0.000396616	hypothetical protein
CCM_01526	344.555	510.739	457.722	999.402	1040.75	696.095	518.862	-1.03367	-1.05927	0.233431	-4.42817	9.50348e-06	0.000373778	hypothetical protein
CCM_09090	118.739	44.2778	748.471	7076.16	5618.32	2589.52	1493.65	-3.02772	-4.06693	0.683453	-4.43003	9.42187e-06	0.000372087	FAD binding domain protein
CCM_02530	203.552	146.22	263.336	11.7577	18.0257	41.1378	125.998	2.5364	3.11683	0.572545	4.43005	9.42125e-06	0.000372087	MFS phospholipid transporter Git1
CCM_09297	393.323	409.827	843.173	2157.53	2288.31	1252.54	1708.53	-1.66978	-1.79054	0.376784	-4.43166	9.35116e-06	0.000372087	DUF221 domain-containing protein
CCM_03764	23.3237	33.9806	29.9056	2.93942	6.64104	8.66059	27.3334	1.9892	2.27087	0.448525	4.43498	9.20819e-06	0.000369709	hypothetical protein
CCM_02098	429.368	729.039	294.072	3587.07	2453.39	1358.63	990.132	-2.09944	-2.34924	0.47243	-4.44393	8.83304e-06	0.000357627	MFS sugar transporter, putative
CCM_01839	714.554	849.516	1183.76	8476.3	8370.56	1233.05	2077.28	-2.35336	-2.71793	0.529513	-4.44438	8.81453e-06	0.000357627	lathosterol oxidase
CCM_07701	1062.29	432.481	583.16	3340.16	4320.47	3058.27	2481.21	-2.1001	-2.36711	0.472502	-4.44465	8.8036e-06	0.000357627	hypothetical protein
CCM_01902	391.202	414.976	360.529	7766.92	19799.8	473.085	3272.43	-3.13637	-4.58699	0.705616	-4.44486	8.79478e-06	0.000357627	hypothetical protein
CCM_08008	51.9483	37.0698	50.6734	493.822	653.668	84.4407	182.676	-2.58549	-3.14054	0.579906	-4.45845	8.25528e-06	0.000341407	beta-lactamase, putative
CCM_02457	425.128	405.708	591.467	3993.69	1540.72	1133.45	995.042	-2.01274	-2.22875	0.450131	-4.47147	7.76848e-06	0.00032266	nudix/MutT family protein
CCM_05303	234.297	278.023	275.796	1076.81	891.797	643.048	655.025	-1.62059	-1.7284	0.362299	-4.47308	7.71018e-06	0.000321625	xanthine phosphoribosyltransferase 1
CCM_02087	42.4068	54.575	35.7206	167.547	120.487	609.489	160.517	-2.35932	-2.75843	0.527365	-4.47378	7.68493e-06	0.000321625	acid sphingomyelinase, putative
CCM_01922	230.057	334.658	273.304	40.172	38.8975	107.175	198.797	1.96494	2.17361	0.437903	4.48715	7.21821e-06	0.000303732	Fungal transcriptional regulatory protein
CCM_07928	550.228	642.543	1088.23	200.86	203.975	307.451	406.739	1.58376	1.68042	0.352839	4.48862	7.16875e-06	0.000302974	ABC bile acid transporter, putative
CCM_07830	83.7533	49.4264	83.0712	3.91922	4.7436	19.4863	47.3376	2.46051	2.96012	0.547617	4.49313	7.01846e-06	0.000297929	hypothetical protein
CCM_03561	385.901	340.836	438.616	1381.53	1221.95	889.875	654.827	-1.50247	-1.58361	0.333553	-4.50443	6.65499e-06	0.00028375	protein kinase activator (Mob2), putative
CCM_04352	109.197	57.6641	38.2127	6.85864	0.94872	3.24772	74.3398	2.91212	4.21389	0.646003	4.50791	6.54696e-06	0.000280385	integral membrane protein, putative
CCM_08566	3657.58	3634.9	4716.78	18669.2	20572	9315.54	7046.89	-1.85653	-2.01551	0.411391	-4.51281	6.39757e-06	0.00027521	hypothetical protein
CCM_00263	45.5873	46.3372	37.382	0.979806	6.64104	14.0735	33.5742	2.25186	2.5955	0.498514	4.51715	6.26784e-06	0.000270838	hypothetical protein
CCM_05841	239.598	210.062	279.95	612.379	594.847	543.452	433.187	-1.21966	-1.26177	0.269918	-4.51861	6.22464e-06	0.000270183	2,3-diketo-5-methylthio-1-phosphopentane phosphatase
CCM_02647	110.258	80.3179	117.961	569.267	458.232	177.542	232.685	-1.81469	-1.96521	0.400483	-4.53125	5.86354e-06	0.000255661	DUF1649 domain protein
CCM_09006	9.54152	8.23773	10.7993	325.296	211.565	22.734	56.1862	-3.12365	-4.28995	0.688676	-4.53572	5.74062e-06	0.000251439	UDP-glucoronosyl and UDP-glucosyl transferase, putative
CCM_08945	931.888	675.494	1235.27	6938.99	8747.2	4479.69	4299.26	-2.40468	-2.82651	0.529917	-4.53785	5.68316e-06	0.000250059	hypothetical protein
CCM_06509	820.571	967.933	863.11	2767.95	2383.18	2014.67	1661.06	-1.37408	-1.43432	0.301903	-4.55138	5.32954e-06	0.000235576	serine/threonine-protein kinase hal4
CCM_02764	5804.42	9099.6	6976.32	276.305	149.898	789.196	3031.12	3.03765	4.17035	0.666995	4.55423	5.25774e-06	0.000233473	Amidase
CCM_04993	32.8652	45.3075	56.4884	386.044	261.847	324.772	174.493	-2.42388	-2.85037	0.532104	-4.55527	5.23177e-06	0.000233473	isochorismatase family hydrolase, putative
CCM_09621	21.2034	36.0401	31.5671	182.244	57.8719	2075.29	242.546	-3.21594	-4.70379	0.705397	-4.55905	5.13858e-06	0.00023138	hypothetical protein
CCM_04503	745.299	695.059	739.334	2106.58	1897.44	1178.92	1320.58	-1.20966	-1.2498	0.265297	-4.55963	5.12438e-06	0.00023138	3,4-dihydroxy-2-butanone 4-phosphate synthase
CCM_02805	7295.02	12675.8	14314	66378.9	49337.2	46539.8	24828.4	-2.03145	-2.24262	0.44532	-4.56177	5.07243e-06	0.000230556	hypothetical protein
CCM_02007	4110.27	4569.88	4436	18405.7	14551.5	16929.3	9689.35	-1.78699	-1.9273	0.391643	-4.56281	5.04731e-06	0.000230502	GTP-binding protein EsdC
CCM_00621	1489.54	2043.99	1362.37	282.184	287.462	600.828	1017.45	1.89315	2.06495	0.414384	4.56859	4.91022e-06	0.000225309	non-ribosomal peptide synthase, putative
CCM_05131	358.337	288.321	412.033	4266.08	5189.5	718.829	1375.3	-2.67474	-3.26451	0.585327	-4.56966	4.88527e-06	0.000225237	iron transport multicopper oxidase FET3 precursor
CCM_07504	28.6246	49.4264	32.3978	386.044	613.822	194.863	235.229	-2.73593	-3.436	0.59729	-4.58057	4.63717e-06	0.000214826	homeobox transcription factor, putative
CCM_02571	606.417	596.206	679.522	240.052	221.052	363.745	454.365	1.15739	1.19184	0.252208	4.58903	4.45307e-06	0.000207294	nuclease PA3, putative
CCM_07590	20.1432	9.26745	18.2757	153.83	254.257	27.0643	63.5178	-2.63993	-3.18919	0.575136	-4.5901	4.4303e-06	0.000207235	hypothetical protein
CCM_04624	167.507	153.428	160.327	569.267	649.873	662.535	603.533	-1.81615	-1.96713	0.394083	-4.60855	4.05485e-06	0.000191532	glucosamine-6-phosphate deaminase
CCM_03458	618.078	541.631	478.49	24.4952	49.3334	126.661	732.764	2.5175	3.03276	0.544882	4.62026	3.83253e-06	0.000181923	hypothetical protein
CCM_09557	3750.88	2749.34	3312.88	54.8691	30.359	431.947	1371.19	3.08252	4.24681	0.666649	4.6239	3.76586e-06	0.000179643	hypothetical protein
CCM_00412	2.12034	0	0	97.9806	33.2052	40.0552	19.5239	-3.41947	-6.41866	0.737786	-4.63477	3.57328e-06	0.000171304	hypothetical protein
CCM_03370	721.975	719.772	657.093	2518.1	2164.03	1020.87	1008.3	-1.38416	-1.44245	0.298558	-4.63616	3.54934e-06	0.000171007	hypothetical protein
CCM_03274	103.897	77.2287	211.001	2644.5	3071.96	294.46	851.672	-2.97309	-3.93732	0.641204	-4.63673	3.53968e-06	0.000171007	Regulator of G protein signaling superfamily
CCM_01398	3560.05	4122.98	3087.76	1093.46	1142.26	1238.46	2416.65	1.54777	1.63237	0.333422	4.64207	3.44935e-06	0.000167868	Carbohydrate-binding WSC
CCM_02670	320.171	354.222	370.497	1540.26	1323.46	520.718	545.273	-1.60317	-1.69562	0.345355	-4.64208	3.44919e-06	0.000167868	GPI mannosyltransferase 4
CCM_02218	219.455	181.23	259.182	1970.39	1008.49	1237.38	551.093	-2.34316	-2.6754	0.50465	-4.64314	3.43149e-06	0.000167868	Ctr copper transporter family protein
CCM_09016	2415.06	2928.51	2320.18	229.275	438.309	754.554	1227.8	2.17425	2.4303	0.467387	4.65192	3.2886e-06	0.000162508	hypothetical protein
CCM_06570	151.604	137.982	161.158	597.682	516.104	344.258	292.64	-1.60024	-1.69352	0.343903	-4.65318	3.2686e-06	0.000162352	hypothetical protein
CCM_00438	2399.16	1823.63	1795.17	588.863	675.489	553.195	1398.79	1.62823	1.72712	0.349709	4.65595	3.22487e-06	0.00016101	ubiquitin-like activating enzyme (UlaA)
CCM_02899	586.273	696.088	579.837	196.941	213.462	190.533	456.271	1.54694	1.63143	0.331981	4.65972	3.16636e-06	0.000158912	C6 zinc finger domain protein
CCM_01166	15.9025	19.5646	16.6142	537.914	1145.11	9.74316	181.988	-3.31051	-5.0228	0.710323	-4.66057	3.15336e-06	0.000158912	siderophore iron transporter mirC
[truncated: 182 more rows]

## Sheet: Table S4 498L_505L
Gene	498-L-1	498-L-2	498-L-3	505-L-1	505-L-3	505-L-4	baseMean	log2FoldChange	lfcMLE	lfcSE	stat	pvalue	padj	anno
[truncated: 1,417 more rows]

[truncated: 6 more sheets: Table S5 Go analysis, Table S6 Keggo, Table S7 secondary metabolites, Table S8 Transcript factor, Table S9 post-modification enz, Table S10 carotenoid pathway]
